# Supplementary material for: Conservation of tRNA and rRNA 5-methylcytosine in the kingdom Plantae
Source: BMC Plant Biol. 2015 Aug 14;15:199. doi: 10.1186/s12870-015-0580-8 (PMC4535395; doi:10.1186/s12870-015-0580-8)
Supplement: Additional file 1: — Figure S1. Efficient bisulfite conversion of non-methylated cytosine residues. Figure S2. Characterization of Arabidopsis thaliana T-DNA mutants. Figure S3. Specificity of tRNA and rRNA MTases. Figure S4. Multiple sequence alignment of methyltransferase motifs from Arabidopsis thaliana RMTases. The amino acid sequences of two subfamilies of RMTases in Arabidopsis; (A) TRM4A and TRM4B; (B) NOP2A/OLI2, NOP2B and NOP2C were aligned using Clustal Omega [72]. Table S1. Unique tRNA isodecoder consensus sequences used for tRNA expression and methylation analysis. Table S2. Annotation table of tRNA isodecoder sequences detected in diverse plant species. Table S3. Ribosomal RNA sequences used for methylation analysis in diverse plant species and number of m5C sites. Table S4. Methylation % of tRNAs from A. thaliana, B. rapa, T. durum, C. taxifolia, N. occulata and G. biloba. Table S5. Methylation % of rRNAs from A. thaliana, B. rapa, T. durum, C. taxifolia, N. occulata and G. biloba. Table S6. Primer sequences used in this study [73]. Table S7. Read coverage of libraries sequenced. (ZIP 5681 kb) [file 12870_2015_580_MOESM1_ESM.zip › Table_S1.xlsx]

## Sheet: Table_S1
Table S1. Unique tRNA isodecoder consensus sequences used for tRNA expression and methylation analysis
Isodecoder, Origin	Consensus anticodon	Locus (AGI)	AGI coordinate (TAIR)
Ala(AGC), N	GGGGATGTAGCTCAGATGGTAGAGCGCTCGCTTAGCATGCGAGAGGTACGGGGATCGATACCCCGCATCTCCA	AT1G06610.1	chr1:2025356-2025428
		AT1G07580.1	chr1:2334822-2334894
		AT2G02600.1	chr2:706796-706868
		AT2G02900.1	chr2:846855-846927
		AT3G28685.1	chr3:10752431-10752503
		AT3G28695.1	chr3:10759393-10759465
		AT4G12065.1	chr4:7232799-7232871
		AT5G01365.1	chr5:150355-150427
		AT5G07675.1	chr5:2432263-2432335
		AT5G39895.1	chr5:15976287-15976359
		AT5G55505.1	chr5:22484770-22484842
		AT5G61445.1	chr5:24709666-24709738
		AT4G11355.1	chr4:6905485-6905557
		AT4G26675.1	chr4:13454557-13454629
		AT5G43455.1	chr5:17459175-17459247
		AT2G30850.1	chr2:13137236-13137308
Ala(CGC), N	GGGGGTGTAGCTCATATGGTAGAGCGCTCGCTTCGCATGCGAGAGGCACGGGGTTCGATTCCCCGCACCTCCA	AT1G64420.1	chr1:23933137-23933209
		AT4G27885.1	chr4:13885191-13885263
		AT5G08075.1	chr5:2587826-2587898
		AT5G60963.1	chr5:24530176-24530248
		AT4G23915.1	chr4:12429599-12429671
		AT2G22580.1	chr2:9591027-9591099
		AT3G61755.1	chr3:22860127-22860199
Ala(TGC), N	GGGGATGTAGCTCAAATGGTAGAGCGCTCGCTTTGCATGCGAGAGGCACGGGGTTCGATCCCCCGCATCTCCA	AT1G08870.1	chr1:2846536-2846608
		AT1G13840.1	chr1:4741999-4742071
		AT1G13850.1	chr1:4743095-4743167
		AT1G26490.1	chr1:9158183-9158255
		AT1G54670.1	chr1:20412928-20413000
		AT2G03490.1	chr2:1054718-1054790
		AT2G47100.1	chr2:19344427-19344499
		AT3G63003.1	chr3:23285593-23285665
		AT3G63006.1	chr3:23285754-23285826
		AT3G62245.1	chr3:23036880-23036952
Ala(TGC), C	GGGGATATAGCTCAGTTGGTAGAGCTCCGCTCTTGCAAGGCGGATGTCAGCGGTTCGAGTCCGCTTATCTCCA	ATCG00940.1	chrC:103665-104538
		ATCG01190.1	chrC:134111-134984
Arg(ACG), N	GACTCCATGGCCCAATGGATAAGGCGCTGGTCTACGAAACCAGAGATTCTGGGTTCGATCCCCAGTGGAGTCG	AT4G31265.1	chr4:15183084-15183156
		AT4G39865.1	chr4:18501712-18501784
		AT1G13010.1	chr1:4440214-4440286
		AT2G42970.1	chr2:17873690-17873762
		AT2G24380.1	chr2:10373576-10373648
		AT5G10235.1	chr5:3212351-3212423
		AT2G22280.1	chr2:9465581-9465653
		AT3G20655.1	chr3:7224218-7224290
		AT5G65015.1	chr5:25972678-25972750
Arg(ACG), C	GGGCTTGTAGCTCAGAGGATTAGAGCACGTGGCTACGAACCACGGTGTCGGGGGTTCGAATCCCTCCTCGCCCA	ATCG00980.1	chrC:108302-108375
		ATCG01150.1	chrC:130274-130347
Arg(CCG), N	GACCGCGTGGCCTAATGGATAAGGCGCTCGCCTCCGGAGCGGGAGATTGTGGGTTCGAGTCCCACCGTGGTCG	AT1G16450.1	chr1:5619471-5619543
		AT1G79240.1	chr1:29804123-29804195
		AT3G04525.1	chr3:1220229-1220301
Arg(CCG)1, N	GATCCCATAGCGGAGTGGATATCGCGTTAGACTCCGAATCTAAAGGTCGTGGGTTCGATTCCCACTGGGATCA	AT3G12585.1	chr3:3995097-3995169
Arg(CCT), N	GCGCCTGTAGCTCAGTGGATAGAGCGTCTGTTTCCTAAGCAGAAGGTCGTAGGTTCGACCCCTACCTGGCGCG	AT1G49690.1	chr1:18387802-18387874
		AT3G11285.1	chr3:3535146-3535218
		AT3G19235.1	chr3:6663708-6663780
		AT5G05795.1	chr5:1742692-1742764
		AT5G65535.1	chr5:26195459-26195531
		AT5G35605.1	chr5:13805982-13806054
		AT4G34415.1	chr4:16454697-16454769
		AT5G10525.1	chr5:3324702-3324774
Arg(TCG), N	GACCGCATAGCGCAGTGGATTAGCGCGTCTGACTTCGGATCAGAAGGTCGTGGGTTCGACTCCCACTGTGGTCG	AT1G11030.1	chr1:3678775-3678848
		AT1G52350.1	chr1:19498419-19498492
		AT1G61020.1	chr1:22477773-22477846
		AT1G79980.1	chr1:30083996-30084069
		AT3G09505.1	chr3:2918413-2918486
		AT5G02615.1	chr5:588893-588966
Arg(TCT), N	GCACCCGTGGCCTAATGGATAAGGCGTTTGACTTCTAATCAAACGATTGTGGGTTCGAGTCCCACCGGGTGTG	AT3G10035.1	chr3:3096216-3096288
		AT5G03775.1	chr5:998942-999014
		AT2G45020.1	chr2:18569911-18569983
		AT1G36350.1	chr1:13686426-13686498
		AT2G36600.1	chr2:15346160-15346232
		AT4G31075.1	chr4:15120650-15120722
		AT4G32265.1	chr4:15576650-15576722
		AT2G25400.1	chr2:10813839-10813911
		AT4G34035.1	chr4:16304124-16304196
Arg(TCT), C	GCGTCCATTGTCTAATGGATAGGACATAGGTCTTCTAAACCTTTGGTATAGGTTCAAATCCTATTGGACGCA	ATCG00110.1	chrC:9590-9661
Asn(GTT), N	GCTGGAATAGCT-CAGTTGGTTAGAGCGTGTGGCTGTTAACCACAAGGTCGGAGGTTCGACCCCTCCTTCTAGCG	AT1G69300.1	chr1:26049478-26049551
		AT2G01160.1	chr2:102065-102138
		AT2G36140.1	chr2:15168862-15168935
		AT3G50895.1	chr3:18917433-18917506
		AT5G37795.1	chr5:15032508-15032581
		AT5G65615.1	chr5:26221634-26221707
		AT2G32110.1	chr2:13651274-13651348
		AT4G12405.1	chr4:7341424-7341497
		AT1G05390.1	chr1:1583772-1583845
		AT1G26430.1	chr1:9143810-9143883
		AT1G15090.1	chr1:5189687-5189760
		AT1G52170.1	chr1:19424555-19424628
		AT2G18310.1	chr2:7955677-7955750
		AT4G22635.1	chr4:11910289-11910362
		AT5G66535.1	chr5:26556023-26556096
Asn(GTT), C, M, N	TCCTCAGTAGCTCAGTGGTAGAGCGGTCGGCTGTTAACTGATTGGTCGTAGGTTCGAATCCTACTTGGGGAG	ATCG00990.1	chrC:109013-109084
		ATCG01140.1	chrC:129565-129636
		ATMG00380.1	chrM:105887-105948
		AT2G07764.1	chr2:3496440-3496511
Asp(GTC), N	GTCGTTGTAGTATAGTGGTAAGTATTCCCGCCTGTCACGCGGGTGACCCGGGTTCGATCCCCGGCAACGGCG	AT1G03515.1	chr1:877648-877719
		AT1G17660.1	chr1:6075820-6075891
		AT1G18430.1	chr1:6345764-6345835
		AT1G49020.1	chr1:18135598-18135669
		AT1G73900.1	chr1:27788983-27789054
		AT1G75070.1	chr1:28184532-28184603
		AT1G76000.1	chr1:28527767-28527838
		AT2G33660.1	chr2:14244699-14244770
		AT2G39860.1	chr2:16639780-16639851
		AT3G02335.1	chr3:476802-476873
		AT3G13335.1	chr3:4330772-4330843
		AT3G27555.1	chr3:10210328-10210399
		AT3G51265.1	chr3:19033393-19033464
		AT3G52765.1	chr3:19555036-19555107
		AT3G59926.1	chr3:22138847-22138918
		AT5G05945.1	chr5:1788651-1788722
		AT5G14495.1	chr5:4673900-4673971
		AT5G15815.1	chr5:5161512-5161583
		AT5G21378.1	chr5:7222057-7222128
		AT5G40545.1	chr5:16239638-16239709
		AT5G59055.1	chr5:23844206-23844277
		AT1G20210.1	chr1:7004514-7004585
		AT5G32017.1	chr5:11785055-11785126
		AT1G43820.1	chr1:16585705-16585776
		AT2G33650.1	chr2:14243131-14243202
Asp(GTC), C, M, N	GGGATTGTAGTTCAATCGGTCAGAGCACCGCCCTGTCAAGGCGGAAGCTGCGGGTTCGAGCCCCGTCAGTCCCG	ATMG01070.1	chrM:275103-275176
		AT2G07743.1	chr2:3255832-3255905
		ATCG00230.1	chrC:29801-29874
Cys(GCA), N	GGGTCCATAGCTCAGTGGTAGAGCAATTGACTGCAGATCAATAGGTCACCGGTTCGAACCCGGTTGGGCCCT	AT5G46595.1	chr5:18907523-18907594
		AT2G39600.1	chr2:16518564-16518635
		AT2G39610.1	chr2:16518769-16518840
		AT4G17975.1	chr4:9978106-9978177
		AT5G20854.1	chr5:7073943-7074014
		AT5G20856.1	chr5:7074356-7074427
		AT5G20858.1	chr5:7074772-7074843
		AT5G20852.1	chr5:7073530-7073601
		AT1G63510.1	chr1:23559187-23559258
		AT5G41265.1	chr5:16507533-16507604
		AT1G53410.1	chr1:19925839-19925910
		AT2G28730.1	chr2:12329003-12329074
		AT3G14855.1	chr3:4998141-4998212
		AT3G52345.1	chr3:19409368-19409439
Cys(GCA), M, N	GGCTAGGTAACATAATGGAAATGTATCGGACTGCAAATCCTGTAATGACGGTTCGACTCCGTCCTTGGCCTACACCTTCATGACCAGAAATAACTGGAACAAAGGGAAAGC	ATMG00360.1	chrM:104885-104995
		AT2G07763.1	chr2:3495442-3495512
Cys(GCA), C	GGCGGCATGGCCGAGTGGTAAGGCGGGGGACTGCAAATCCTTTTTCCCCAGTTCAAATCCGGGTGCCGCCT	ATCG00200.1	chrC:27373-27443
Gln(CTG), N	GGTTCTATGGTCTAGCGGTTAGGACATTGGACTCTGAATCCAGTAACCCGAGTTCAATTCTCGGTAGAACCT	AT2G16240.1	chr2:7039094-7039165
		AT2G21700.1	chr2:9270663-9270734
		AT4G00985.1	chr4:424717-424788
		AT4G27875.1	chr4:13882917-13882988
		AT1G01270.1	chr1:111890-111961
		AT4G03405.1	chr4:1501607-1501678
		AT1G03570.1	chr1:892514-892585
		AT5G22315.1	chr5:7387888-7387959
		AT3G61825.1	chr3:22881807-22881878
Gln(TTG), N	GGTTCTATGGTGTAGTGGTTAGCACTCTGGACTTTGAATCCAGCGACCTGGGTTCGACTCCCGGTAGGACCT	AT1G21420.1	chr1:7499733-7499804
		AT1G21800.1	chr1:7656120-7656191
		AT1G77040.1	chr1:28947554-28947625
		AT1G77560.1	chr1:29143090-29143161
		AT3G48745.1	chr3:18069078-18069149
		AT5G50805.1	chr5:20675222-20675293
		AT5G23665.1	chr5:7981398-7981469
Gln(TTG), M, N	TATAGCCAAGTGGTAAGGCACCGGTTTTTGGTACCGGCATGCAAAGGTTCGAATCCTTTTACTCCAG	ATMG00950.1	chrM:254505-254571
		AT2G07746.1	chr2:3276440-3276511
Gln(TTG), C	TGGGGCGTAGCCAAGCGGTAAGGCAACGGGTTTTGGTCCCGCTATTCGGAGGTTCGAATCCTTCCGTCCCAG	ATCG00060.1	chrC:6616-6687
Glu(CTC), N	TCCGTTGTAGTCTAGCTGGTCAGGATACTCGGCTCTCACCCGAGAGACCCGGGTTCGAGTCCCGGCAACGGAG	AT1G29210.1	chr1:10207306-10207378
		AT1G30430.1	chr1:10756722-10756794
		AT1G75570.1	chr1:28373489-28373561
		AT1G75650.1	chr1:28407984-28408056
		AT2G46120.1	chr2:18956641-18956713
		AT3G61545.1	chr3:22775922-22775994
		AT4G34695.1	chr4:16556623-16556695
		AT4G36197.1	chr4:17130052-17130124
		AT5G09755.1	chr5:3030817-3030889
		AT3G51135.1	chr3:18997643-18997715
		AT4G13445.1	chr4:7814202-7814274
		AT4G18725.1	chr4:10302001-10302073
		AT2G38030.1	chr2:15916817-15916889
Glu(TTC), N	TCCGATGTCGTCCAGCGGTTAGGATATCTGGCTTTCACCCAGGAGACCCGGGTTCGATTCCCGGCATCGGAG	AT1G09110.1	chr1:2939417-2939488
		AT1G20170.1	chr1:6995282-6995353
		AT4G37175.1	chr4:17500807-17500878
		AT5G27715.1	chr5:9815402-9815473
		AT5G45715.1	chr5:18542980-18543051
		AT5G66755.1	chr5:26653270-26653341
		AT4G01455.1	chr4:611866-611932
		AT3G50665.1	chr3:18826040-18826111
		AT1G75970.1	chr1:28519985-28520056
		AT3G50505.1	chr3:18744808-18744879
		AT3G05525.1	chr3:1601338-1601409
Glu(TTC), M, N	GGTCCCTTTCGTCCAGTGGTTAGGACATCGTCTTTTCATGTCGAAGACACGGGTTCGATTCCCGTAAGGGAT	ATMG00800.1	chrM:227615-227686
		AT2G07752.1	chr2:3303244-3303315
Glu(TTC), C	GCCCCCATCGTCTAGTGGTTCAGGACATCTCTCTTTCAAGGAGGCAGCGGGGATTCGACTTCCCCTGGGGGTA	ATCG00250.1	chrC:30466-30538
Gly(ACC), N	GCACCAATGGTTCAGTGGTAGATTAATACTCTACCACTATCTAACCCGGGTTCGATCCCAGACGGTGTA	AT1G33370.1	chr1:12097279-12097347
Gly(CCC), N	GCGCATCTGGTGTAGTGGTATCATAGTACCCTCCCACGGTACTGACCAGGGTTCGATTCCCTGGATGCGCA	AT2G47740.1	chr2:19559855-19559925
		AT3G62735.1	chr3:23210707-23210777
		AT4G10815.1	chr4:6646430-6646500
		AT4G24025.1	chr4:12486202-12486272
		AT5G53487.1	chr5:21723114-21723184
Gly(GCC), N	GCACCAGTGGTCTAGTGGTAGAATAGTACCCTGCCACGGTACAGACCCGGGTTCGATTCCCGGCTGGTGCA	AT1G06860.1	chr1:2107398-2107468
		AT1G06880.1	chr1:2111148-2111218
		AT1G60580.1	chr1:22313414-22313484
		AT1G60820.1	chr1:22394637-22394707
		AT2G30180.1	chr2:12881591-12881661
		AT2G30190.1	chr2:12882734-12882804
		AT2G30450.1	chr2:12975948-12976018
		AT3G53965.1	chr3:19984941-19985011
		AT3G58165.1	chr3:21542282-21542352
		AT3G61715.1	chr3:22842522-22842592
		AT4G32475.1	chr4:15671393-15671463
		AT5G07135.1	chr5:2212678-2212748
		AT5G19095.1	chr5:6401239-6401309
		AT5G66817.1	chr5:26682708-26682778
		AT1G60840.1	chr1:22397592-22397662
		AT1G71700.1	chr1:26973389-26973459
		AT5G43535.1	chr5:17495541-17495611
		AT5G02025.1	chr5:389893-389963
		AT1G04320.1	chr1:1159023-1159093
		AT3G06105.1	chr3:1843324-1843394
		AT1G60910.1	chr1:22428167-22428237
		AT2G42420.1	chr2:17660778-17660848
Gly(GCC), M, N	TGGCGGAAATAGCTTAATGGTAGAGCATAGCCTTGCCAAGGCTAAGGTTGAGGGTTCAAGTCCCTCCTTCCGCT	ATMG00190.1	chrM:53736-53809
		AT2G07756.1	chr2:3444363-3444434
Gly(GCC), C	GCGGATATAGTCGAATGGTAAAATTTCTCCTTGCCAAGGAGAAGACGCGG-GTTCGATTCCCGCTATCCGCC	ATCG00310.1	chrC:36490-36560
Gly(TCC), N	GCGTCTGTAGTCCAACGGTTAGGATAATTGCCTTCCAAGCAATAGACCCGGGTTCGACTCCCGGCAGACGCA	AT1G08240.1	chr1:2588525-2588596
		AT1G12590.1	chr1:4285887-4285958
		AT2G27850.1	chr2:11864154-11864225
		AT2G29030.1	chr2:12471773-12471844
		AT3G44955.1	chr3:16427041-16427112
		AT3G46585.1	chr3:17149752-17149823
		AT4G18815.1	chr4:10325965-10326036
		AT5G11225.1	chr5:3578295-3578366
		AT5G11325.1	chr5:3617058-3617129
		AT5G45745.1	chr5:18558845-18558916
		AT5G59385.1	chr5:23953942-23954013
		AT5G59395.1	chr5:23957430-23957501
Gly(TCC), C	GCGGGTATAGTTTAGTGGTAAAACCCTTAGCCTTCCAAGCTAACGATGCGGGTTCGATTCCCGCTACCCGCT	ATCG00100.1	chrC:8646-9431
His(GTG), N	GTGGCTGTAGTTTAGTGGTAAGAATTCCACGTTGTGGCCGTGGAGACCTGGGCTCGAATCCCAGCAGCCACA	AT1G02600.1	chr1:552640-552711
		AT1G07760.1	chr1:2406834-2406905
		AT3G06665.1	chr3:2104956-2105027
		AT4G39345.1	chr4:18293780-18293851
		AT5G02505.1	chr5:559330-559401
		AT5G49435.1	chr5:20046823-20046894
		AT5G64735.1	chr5:25875394-25875465
		AT4G02055.1	chr4:901176-901247
		AT2G28770.1	chr2:12339751-12339822
		AT4G14345.1	chr4:8255700-8255771
His(GTG), C	GCGGATGTAGCCAAGTGGATTAAGGCAGTGGATTGTGAATTCACCATCGCGGGTTCAATTCCCGTCGTTCGCC	ATCG00010.1	chrC:4-76
Ile(AAT), N	GGCCCATTAGCTCAGTTGGTTAGAGCGTCGTGCTAATAACGCGAAGGTCGCAGGTTCGAAACCTGCATGGGCCA	AT1G06480.1	chr1:1978084-1978157
		AT1G13240.1	chr1:4522709-4522782
		AT1G68860.1	chr1:25886536-25886609
		AT2G17810.1	chr2:7742712-7742785
		AT3G02315.1	chr3:469660-469733
		AT4G39985.1	chr4:18542171-18542244
		AT5G38905.1	chr5:15575857-15575930
		AT5G56365.1	chr5:22828131-22828204
		AT5G66568.1	chr5:26568397-26568470
		AT1G31110.1	chr1:11104113-11104186
		AT1G69130.1	chr1:25989730-25989803
		AT2G22220.1	chr2:9449809-9449882
		AT2G22380.1	chr2:9502280-9502353
		AT3G25715.1	chr3:9372374-9372447
		AT4G26375.1	chr4:13336337-13336410
		AT4G26385.1	chr4:13341493-13341566
		AT5G15805.1	chr5:5157639-5157712
Ile(AAT)1, N	GCATCCATGGCTGAATGGTTAAAGCGCCCAACCTAATAAAGAGGCAAGTAGGTTCGATTCCTGCTGGATGCA	AT2G07742.1	chr2:3239657-3239728
		AT2G07778.1	chr2:3290966-3291037
Ile(CAT)1, C	GCATCCATGGCTGAATGGTTAAAGCGCCCAACTCATAATTGGCGAATTCGTAGGTTCAATTCCTACTGGATGCA	ATCG01290.1	chrC:152264-152337
		ATCG00850.1	chrC:86312-86385
Ile(CAT)2, C	GGGCTATTAGCTCAGTGGTAGAGCGCGCCCCTGATAAGGGCGAGGTCTCTGGTTCAAATCCAGGATGGCCCA	ATCG00930.1	chrC:102801-103601
		ATCG01200.1	chrC:135048-135848
Ile(TAT), N	GGTCCCGTAGCTCAGTTGGTTAGAGCGTTGGTCTTATGAGCCGAAGGTCGCGGGTTCGAGCCCCGCCGGGACCA	AT1G07100.1	chr1:2177885-2177958
		AT1G53220.1	chr1:19847973-19848046
		AT3G15055.1	chr3:5068294-5068367
		AT4G36635.1	chr4:17276701-17276774
		AT3G05835.1	chr3:1738791-1738864
Leu(AAG), N	GTTGATATGGCCGAGTTGGTCTAAGGCGCCAGATTAAGGTTCTGGTCCGAAAGGGCGTGGGTTCAAATCCCACTGTCAACA	AT1G74570.1	chr1:28020383-28020463
		AT2G21670.1	chr2:9266809-9266889
		AT2G26090.1	chr2:11115679-11115759
		AT3G13223.1	chr3:4254528-4254608
		AT3G61105.1	chr3:22611410-22611490
		AT4G13265.1	chr4:7730961-7731041
		AT5G03705.1	chr5:970799-970879
		AT5G09975.1	chr5:3118377-3118457
		AT5G40945.1	chr5:16410585-16410665
		AT5G64855.1	chr5:25925066-25925146
		AT5G60285.1	chr5:24262580-24262660
Leu(AAG)1, N	GGGCATTTGGTCTAGTGGTTTGATTTTCGCTTAAGGTGCGAGAGGTCCCGAGTTCAATTCTCAGAATGCCCC	AT1G45236.1	chr1:17157360-17157431
Leu(CAA), N	GTCAGGATGGCCGAGTGGTCTAAGGCGCCAGACTCAAGTTCTGGTCCTCGTAAGAGGGCGTGGGTTCAAATCCCACTTCTGACA	AT1G20040.1	chr1:6948860-6948943
		AT4G11216.1	chr4:6837774-6837857
		AT5G41605.1	chr5:16638166-16638249
		AT5G07625.1	chr5:2411148-2411231
		AT5G09345.1	chr5:2898867-2898950
		AT4G23635.1	chr4:12320110-12320193
		AT5G25585.1	chr5:8906416-8906499
		AT5G52495.1	chr5:21300880-21300963
		AT1G64120.1	chr1:23802553-23802636
		AT4G25635.1	chr4:13076574-13076657
Leu(CAA), C	GCCTTGGTGGTGAAATGGTAGACACGCGAGACTCAAAATCTCGTGCTAAAGAGCGTGGAGGTTCGAGTCCTCTTCAAGGCA	ATCG00880.1	chrC:94276-94356
		ATCG01260.1	chrC:144293-144373
Leu(CAG), N	GTCAAGATGGCCGAGTTGGTCTAAGGCGCCAGTTTCAGGTACTGGTCCGAAAGGGCGTGGGTTCAAATCCCACTCTTGACA	AT1G18820.1	chr1:6488655-6488735
		AT1G74610.1	chr1:28027960-28028040
		AT4G16475.1	chr4:9289685-9289765
Leu(GAG), N	GTGGCTGTAATACAGTGGTTAGTATTCTACGTTGAGGCCGAAGGGACCTGGGCTCGATTCCCAGCAGACACA	AT2G21760.1	chr2:9284034-9284105
Leu(TAA), N	GCAGGTTTGCCCGAGTGGTTAAGGGGGAAGACTTAAGTTCTTCTGCACATAAGTGCGCGTGGGTTCGAACCCCACAGCCTGCA	AT2G36510.1	chr2:15320234-15320316
		AT2G36520.1	chr2:15320385-15320467
		AT5G03745.1	chr5:984367-984449
		AT3G10015.1	chr3:3090544-3090626
		AT3G52955.1	chr3:19637128-19637210
Leu(TAA)1, N	GTCAGTATGGCCGAGTGGTCTAAGGCGCCAGACTTAAGTTCTGGTCCTCTTACGAGGGCGTGGGTTCAAACCCCACTGCTGACA	AT4G11213.1	chr4:6837560-6837643
Leu(TAA), C	GGGGATATGGCGGAATTGGTAGACGCTACGGACTTAAAATCCGTTGACTTTTAAAATCGTGAGGGTTCAAGTCCCTCTATCCCCA	ATCG00400.1	chrC:46894-47490
Leu(TAG), N	GACAGTTTGGCCGAGTGGTCTAAGGCGCCAGATTTAGGCTCTGGTCCGAAAGGGCGTGGGTTCAAATCCCACAGCTGTCA	AT1G11550.1	chr1:3881529-3881608
		AT3G52565.1	chr3:19500988-19501067
		AT5G06125.1	chr5:1853302-1853381
		AT5G46325.1	chr5:18790308-18790387
		AT1G61910.1	chr1:22887090-22887169
		AT2G36150.1	chr2:15169578-15169657
		AT4G18255.1	chr4:10093067-10093146
		AT1G50070.1	chr1:18552999-18553078
		AT1G50100.1	chr1:18557900-18557979
Leu(TAG), C, N	GCCGCTATGGTGAAATTGGTAGACACGCTGCTCTTAGGAAGCAGTGCTAGAGCATCTCGGTTCGAGTCCGAGTAGCGGCA	ATCG01030.1	chrC:114270-114349
		AT4G08345.1	chr4:5268128-5268213
Lys(CTT), N	GCCCGTCTAGCTCAGTTGGTAGAGCGCAAGGCTCTTAACCTTGTGGTCGTGGGTTCGAGCCCCACGGTGGGCG	AT1G01890.1	chr1:309275-309347
		AT1G02760.1	chr1:604402-604474
		AT1G16100.1	chr1:5518062-5518134
		AT1G20250.1	chr1:7016516-7016588
		AT1G48080.1	chr1:17731841-17731913
		AT2G45390.1	chr2:18703678-18703750
		AT3G30345.1	chr3:11959167-11959239
		AT3G56085.1	chr3:20813517-20813589
		AT3G60805.1	chr3:22470241-22470313
		AT4G00085.1	chr4:33800-33872
		AT4G12115.1	chr4:7256415-7256487
		AT4G15775.1	chr4:8979656-8979728
		AT4G22754.1	chr4:11954741-11954813
		AT5G02385.1	chr5:508430-508502
		AT5G14035.1	chr5:4530474-4530546
		AT3G16552.1	chr3:5632852-5632924
		AT4G25435.1	chr4:13006234-13006306
Lys(CTT)1, N	CATCGTCTAGCTCAGTTGGTAGAGCGCAAGGCTCTTAACTTTGTGGACTTGTGGTCATTG GTTCGAGTTACATGGTGGGCG	AT4G22785.1	chr4:11974941-11975021
Lys(TTT), N	GCCGTCTTAGCTCAGTGGTAGAGCGCGTGGCTTTTAACCACGTGGCCGTGGGTTCGATCCCCACAGACGGCG	AT1G79290.1	chr1:29833117-29833188
		AT1G79300.1	chr1:29833718-29833789
		AT2G27560.1	chr2:11774852-11774923
		AT3G12385.1	chr3:3942006-3942077
		AT3G53775.1	chr3:19924377-19924448
		AT5G13845.1	chr5:4471048-4471119
		AT5G44283.1	chr5:17839585-17839656
		AT5G48675.1	chr5:19744175-19744246
		AT5G52815.1	chr5:21401144-21401215
		AT5G61345.1	chr5:24667282-24667353
		AT3G07185.1	chr3:2285602-2285673
		AT4G28362.1	chr4:14032490-14032561
		AT5G48465.1	chr5:19641603-19641674
Lys(TTT), M	GGGTGTATAGCTCAGTTGGTAGAGCATTGGGCTTTTAACCTAATGGTCGCAGGTTCAAGTCCTGCTATACCCA	ATMG00100.1	chrM:28898-28970
		ATMG00700.1	chrM:204340-204412
Lys(TTT), C	GGGTTGCTAACTCAACGGTAGAGTACTCGGCTTTTAACCGACTAGTTCCGGGTTCGAGTCCCGGGCAACCCA	ATCG00030.1	chrC:1717-4347
Met-e-(CAT), N	GGGGTGGTGGCGCAGTTGGCTAGCGCGTAGGTCTCATAATCCTGAGGTCGAGAGTTCGAGCCTCTCTCACCCCA	AT1G22320.1	chr1:7884417-7884454
		AT1G78250.1	chr1:29443973-29444010
		AT1G32620.1	chr1:11797248-11797285
		AT2G33140.1	chr2:14047389-14047426
		AT2G35220.1	chr2:14840607-14840644
		AT3G07055.1	chr3:2232465-2232500
		AT5G48835.1	chr5:19803135-19803172
		AT5G65305.1	chr5:26097530-26097567
		AT4G31695.1	chr4:15345712-15345747
		AT1G11010.1	chr1:3676607-3676644
		AT1G04720.1	chr1:1324923-1324960
Met-i-(CAT), N	ATCAGAGTGGCGCAGCGGAAGCGTGGTGGGCCCATAACCCACAGGTCCCAGGATCGAAACCTGGCTCTGATA	AT1G69000.1	chr1:25941164-25941235
		AT2G23020.1	chr2:9803217-9803288
		AT2G23650.1	chr2:10059446-10059517
		AT5G54865.1	chr5:22287626-22287697
		AT5G57885.1	chr5:23445994-23446065
		AT5G67455.1	chr5:26921672-26921743
		AT3G55795.1	chr3:20709173-20709244
		AT5G41675.1	chr5:16667436-16667507
		AT1G42120.1	chr1:15730615-15730686
		AT3G55735.1	chr3:20693686-20693757
Met-e-(CAT)1, N	ACCTACTTGACTCAGCGGTTAGAGTATCGCTTTCATACGGCGAGAGTCATTGGTTCAAATCCAATAGTAGGTA	AT2G07755.1	chr2:3328670-3328742
Met-e-(CAT), C	ACCTACTTAACTCAGTGGTTAGAGTATTGCTTTCATACGGCAGGAGTCATTGGTTCAAATCCAATAGTAGGTA	ATCG00460.1	chrC:52056-52128
Met-i-(CAT), C	CGCGGGGTAGAGCAGTTTGGTAGCTCGCAAGGCTCATAACCTTGAGGTCACGGGTTCAAATCCTGTCTCCGCAA	ATCG00320.1	chrC:36704-36777
Met(CAT)1, M, N	AGCGGGGTAGAGGAATTGGTCAACTCATCAGGCTCATGACCTGAAGATTACAGGTTCGAATCCTGTCCCCGCAT	ATMG00250.1	chrM:71453-71526
		AT2G07758.1	chr2:3462078-3462151
Met(CAT)2, M, N	GGGCTTATAGTTTAATTGGTTGAAACGTACCGCTCATAACGGTTATATTGTAGGTTCGAGCCCTACTAAGCCTA	ATMG00460.1	chrM:127021-127094
		AT2G07794.1	chr2:3383404-3383477
Phe(GAA), N	GCGGGGATAGCTCAGTTGGGAGAGCGTCAGACTGAAGATCTGAAGGTCGCGTGTTCGATCCACGCTCACCGCA	AT1G02480.1	chr1:515494-515566
		AT1G03640.1	chr1:909811-909883
		AT1G68970.1	chr1:25932077-25932149
		AT3G15585.1	chr3:5275149-5275221
		AT3G62285.1	chr3:23051470-23051542
		AT4G01865.1	chr4:808270-808342
		AT4G03435.1	chr4:1520784-1520856
		AT4G27395.1	chr4:13704782-13704854
		AT5G03452.1	chr5:862397-862469
		AT5G11475.1	chr5:3669000-3669072
		AT5G25625.1	chr5:8946824-8946896
		AT5G54365.1	chr5:22074406-22074478
		AT5G54375.1	chr5:22076862-22076934
		AT5G55045.1	chr5:22338672-22338744
		AT5G55055.1	chr5:22340501-22340573
		AT1G68950.1	chr1:25928196-25928268
Pro(AGG), N	GGGCATTTGGTCTAGTGGTATGATTCTCGCTTAGGGTGCGAGAGGTCCCGAGTTCAATTCTCGGAATGCCCC	AT1G28870.1	chr1:10099425-10099496
		AT1G68770.1	chr1:25829654-25829725
		AT2G33920.1	chr2:14353143-14353214
		AT2G33960.1	chr2:14356055-14356126
		AT3G01705.1	chr3:259634-259705
		AT3G29095.1	chr3:11075578-11075649
		AT3G52285.1	chr3:19392674-19392745
		AT4G03135.1	chr4:1390895-1390966
		AT5G39535.1	chr5:15827026-15827097
		AT1G28730.1	chr1:10089898-10089969
		AT1G70050.1	chr1:26382154-26382225
		AT1G08950.1	chr1:2879303-2879374
		AT1G10440.1	chr1:3431185-3431256
		AT1G59880.1	chr1:22040612-22040683
		AT3G21475.1	chr3:7567394-7567465
		AT1G28820.1	chr1:10096951-10097022
Pro(CGG), N	GGGTGTTTGGTCTAGTGGTATGATTCTCGCTTCGGGTGCGAGAGGTCCCGAGTTCGATTCTCGGAACACCCC	AT2G21360.1	chr2:9137356-9137427
		AT3G11505.1	chr3:3622692-3622763
		AT4G36245.1	chr4:17149471-17149542
		AT2G33950.1	chr2:14355137-14355208
		AT3G05755.1	chr3:1707738-1707809
Pro(TGG), N	GGGCATTTGGTCTAGTGGTATGATTCTCGCTTTGGGTGCGAGAGGTCCCGAGTTCGATTCTCGGAATGCCCC	AT1G28740.1	chr1:10090368-10090439
		AT1G28750.1	chr1:10090769-10090840
		AT1G28770.1	chr1:10092325-10092396
		AT1G28780.1	chr1:10092801-10092872
		AT1G28790.1	chr1:10093309-10093380
		AT1G28800.1	chr1:10093746-10093817
		AT1G28810.1	chr1:10094173-10094244
		AT1G28830.1	chr1:10097114-10097185
		AT1G28840.1	chr1:10097718-10097789
		AT1G28850.1	chr1:10098653-10098724
		AT1G28860.1	chr1:10099079-10099150
		AT1G28880.1	chr1:10099827-10099898
		AT1G28890.1	chr1:10100273-10100344
		AT1G28900.1	chr1:10101028-10101099
		AT1G28910.1	chr1:10101600-10101671
		AT1G28920.1	chr1:10101993-10102064
		AT1G28930.1	chr1:10106090-10106161
		AT1G28940.1	chr1:10106528-10106599
		AT1G28950.1	chr1:10106898-10106969
		AT1G28970.1	chr1:10107649-10107720
		AT1G28980.1	chr1:10108389-10108460
		AT1G45234.1	chr1:17156607-17156678
		AT1G45238.1	chr1:17158531-17158602
		AT1G45240.1	chr1:17158979-17159050
		AT1G45242.1	chr1:17160528-17160599
		AT1G45244.1	chr1:17160969-17161040
		AT1G45246.1	chr1:17162022-17162093
		AT2G33890.1	chr2:14350386-14350457
		AT2G33900.1	chr2:14351359-14351430
		AT2G33910.1	chr2:14352191-14352262
		AT2G33930.1	chr2:14353656-14353727
		AT2G33940.1	chr2:14354098-14354169
		AT2G33970.1	chr2:14356521-14356592
		AT3G06335.1	chr3:1920033-1920104
		AT1G28990.1	chr1:10108710-10108781
		AT1G28720.1	chr1:10089437-10089508
		AT1G20420.1	chr1:7082668-7082739
		AT3G27825.1	chr3:10318262-10318333
		AT3G27845.1	chr3:10324639-10324710
		AT4G26225.1	chr4:13285423-13285494
		AT4G29415.1	chr4:14470278-14470349
		AT5G18755.1	chr5:6258145-6258216
		AT5G46105.1	chr5:18698662-18698733
		AT5G56745.1	chr5:22955841-22955912
Pro(TGG), M, N	CGAGGTGTAGCGCAGTCTGGTCAGCGCATCTGTTTTGGGTACAGAGGGCCATAGGTTCGAATCCTGTCACCTTGA	ATMG00350.1	chrM:104457-104531
		AT2G07762.1	chr2:3495012-3495086
Pro(TGG), C	AGGGATGTAGCGCAGCTTGGTAGCGCGTTTGTTTTGGGTACAAAATGTCACGGGTTCAAATCCTGTCATCCCTA	ATCG00620.1	chrC:66490-66563
Ser(AGA), N	GTGGACGTGCCGGAGTGGTTATCGGGCATGACTAGAAATCATGTGGGCTTTGCCCGCGCAGGTTCGAATCCTGCCGTTCACG	AT1G15650.1	chr1:5380907-5380988
		AT1G56760.1	chr1:21270296-21270377
		AT1G56820.1	chr1:21273314-21273395
		AT1G56880.1	chr1:21276352-21276433
		AT1G56970.1	chr1:21280922-21281003
		AT1G57000.1	chr1:21282454-21282535
		AT1G57030.1	chr1:21283986-21284067
		AT1G57060.1	chr1:21285519-21285600
		AT1G57090.1	chr1:21287050-21287131
		AT1G57120.1	chr1:21288581-21288662
		AT1G57180.1	chr1:21291461-21291542
		AT1G57240.1	chr1:21294341-21294422
		AT1G57300.1	chr1:21297221-21297302
		AT1G57360.1	chr1:21300102-21300183
		AT1G59570.1	chr1:21883843-21883924
		AT1G65830.1	chr1:24486992-24487073
		AT1G72780.1	chr1:27393385-27393466
		AT1G80430.1	chr1:30237784-30237865
		AT5G16375.1	chr5:5358916-5358997
		AT5G51055.1	chr5:20756330-20756411
		AT1G57450.1	chr1:21304520-21304603
		AT1G57510.1	chr1:21307592-21307675
		AT1G57480.1	chr1:21306055-21306136
		AT1G57420.1	chr1:21302983-21303064
		AT1G57150.1	chr1:21290112-21290193
		AT1G57210.1	chr1:21292992-21293073
		AT1G57270.1	chr1:21295872-21295953
		AT1G57330.1	chr1:21298753-21298834
		AT1G57390.1	chr1:21301634-21301715
		AT1G17570.1	chr1:6038757-6038838
		AT3G46875.1	chr3:17264580-17264661
		AT1G56730.1	chr1:21268787-21268868
		AT1G56790.1	chr1:21271805-21271886
		AT3G02715.1	chr3:586086-586167
		AT1G56940.1	chr1:21279390-21279471
		AT1G56850.1	chr1:21274823-21274904
		AT1G56910.1	chr1:21277861-21277942
Ser(CGA), N	GTCAATATGTCCGAGTGGTTAAGGAGATTGACTCGAAATCAATTGGGCTTTGCCCGCGCAGGTTCGAATCCTGCTGTTGACG	AT3G09585.1	chr3:2944612-2944693
		AT4G32765.1	chr4:15804549-15804630
		AT5G58495.1	chr5:23644711-23644792
		AT5G02725.1	chr5:614644-614725
Ser(GCT), N	GTCGCTTTGGCCGAGTGGTTAAGGCGTGTGCCTGCTAAGTACATGGGGTTTCCCCGCGAGAGTTCGAATCTCTCAGGCGACG	AT2G44320.1	chr2:18309977-18310058
		AT4G28915.1	chr4:14267281-14267362
		AT5G10455.1	chr5:3287553-3287634
		AT3G58035.1	chr3:21487317-21487398
		AT5G65445.1	chr5:26157189-26157270
		AT1G77190.1	chr1:29002205-29002286
		AT4G24565.1	chr4:12686139-12686220
		AT3G60075.1	chr3:22186835-22186916
		AT3G20885.1	chr3:7319577-7319658
		AT2G42020.1	chr2:17538703-17538784
		AT5G06685.1	chr5:2060153-2060234
Ser(GCT)1, N	GGAGGGATGGCTGAGTGGCTTAAGGCATTGGTTTGCTATACAAGAAGATTGTAtCATGGGTTCGAATCCCATTTCCTCCG	AT2G07754.1	chr2:3303785-3303822
		AT2G07759.1	chr2:3494382-3494419
Ser(GCT), M	GGAGGGATGGCTGAGTGGCTTAAGGCATTGGTTTGCTAAATCGACATACAAGAAGATTGTATCATGGGTTCGAATCCCATTTCCTCCG	ATMG00330.1	chrM:103827-103914
		ATMG00780.1	chrM:227109-227196
Ser(GGA), M, N	GGAGAGATGGCCGAGTGGTTTAAGGCGTAGCATTGGAACTGCTATGTAGGCTTTTGTTTACCGAGGGTTCGAATCCCTCTCTTTCCG	AT2G07757.1	chr2:3452977-3453063
		ATMG00230.1	chrM:62349-62433
Ser(GGA), C	GGAGAGATGGCCGAGTGGTTGAAGGCGTAACATTGGAACTGTTATGTAGACTTTTGTTTACCGAGGGTTCGAATCCCTCTCTTTCCG	ATCG00370.1	chrC:44827-44913
Ser(TGA), N	GTCGATATGTCCGAGTGGTTAAGGAGACAGACTTGAAATCTGTTGGGCTTCGCCCGCGCAGGTTCGAACCCTGCTGTCGACG	AT1G55625.1	chr1:20791311-20791392
		AT4G25585.1	chr4:13058832-13058913
		AT5G52355.1	chr5:21257834-21257915
		AT3G09595.1	chr3:2945696-2945777
		AT5G02815.1	chr5:642400-642481
		AT1G76330.1	chr1:28634692-28634773
		AT3G07115.1	chr3:2253675-2253756
Ser(TGA), M, N	GGATGGATGTCTGAGCGGTTGAAAGAGTCGGTCTTGAAAACCGAAGTATTTCTAGGAATACCGGGGGTTCGAATCCCTCTCCATCCG	ATMG00420.1	chrM:112953-113039
		AT2G07766.1	chr2:3503522-3503608
		AT2G07793.1	chr2:3369354-3369440
		ATMG01160.1	chrM:296688-296784
Ser(XXX)1, C	GGGAAAGAGAGGGATTCGAACCCTCGGTACGATTAACTCGTACAATGGATTAGCAATCCAACGCTTTAGTCCACTCAGCCATCTCTCC	ATCG00090.1	chrC:7785-7872
Ser(XXX)2, C	AGGAGAGAGAGGGATTCGAACCCTCGATAGTTATTTTTATGAACTATACCGGTTTTCAAGACCGGAGCCATCAACCACTCGGCCATCTCTCC	ATCG00290.1	chrC:35312-35403
Thr(AGT), N	GCTTTCATAGCTCAGTTGGTTAGAGCACCCGTTTAGTAAGCGGGAGGTCTTGAGTTCAACTCTCAATGAAAGCA	AT2G34950.1	chr2:14743475-14743548
		AT4G16465.1	chr4:9287209-9287282
		AT4G20115.1	chr4:10878724-10878797
		AT4G31895.1	chr4:15430224-15430297
		AT5G44705.1	chr5:18040788-18040861
		AT1G49280.1	chr1:18230479-18230552
		AT4G34975.1	chr4:16655286-16655359
		AT3G18815.1	chr3:6483940-6484013
		AT4G14415.1	chr4:8301725-8301798
		AT4G16105.1	chr4:9108308-9108381
Thr(CGT), N	GCCTCCGTAGCATAGTGGTATTGCGTTCGCTTCGTAAGCGAAAGGCCGCGAGTTCGATCCTCGCCGGGGGCT	AT1G13720.1	chr1:4709635-4709706
		AT1G75740.1	chr1:28440889-28440960
		AT5G60966.1	chr5:24531667-24531738
		AT2G03700.1	chr2:1123390-1123461
		AT2G03660.1	chr2:1113984-1114055
Thr(CGT)1, N	CTTAGGATGGCCGAGTGGACACAAGTTCTGGTCCTCGTAAGAGGGTGTGGGTTCAAACCCCACTTCTGACA	AT2G34985.1	chr2:14750064-14750134
Thr(GGT), C	GCCCTTTTAACTCAGTGGTAGAGTAACGCCATGGTAAGGCGTAAGTCATCGGTTCAAATCCGATAAGGGGCT	ATCG00260.1	chrC:31369-31440
Thr(TGT), N	GCCCGTATAGCTCAGTGGTAGAGCGTCAGTCTTGTAAACTGAAGGTCCGTAGTTCGATCCTGCGTGTGGGCA	AT1G05980.1	chr1:1817400-1817471
		AT4G03285.1	chr4:1442005-1442076
		AT4G11405.1	chr4:6944727-6944798
		AT5G63145.1	chr5:25330036-25330107
		AT1G63790.1	chr1:23667485-23667556
		AT3G48275.1	chr3:17894411-17894482
		AT2G43300.1	chr2:17995573-17995644
		AT3G59415.1	chr3:21959510-21959580
Thr(TGT), C	GCCCGCTTAGCTCAGAGGTTAGAGCATCGCATTTGTAATGCGATGGTCATCGGTTCGATTCCGATAGCCGGCT	ATCG00390.1	chrC:46213-46285
Trp(CCA), N	GGATCCGTGGCGCAATGGTAGCGCGTCTGACTCCAGATCAGAAGGTTGCGTGTTCGATTCACGTCGGGTTCA	AT1G11640.1	chr1:3914629-3914700
		AT1G15450.1	chr1:5309647-5309718
		AT1G61880.1	chr1:22866758-22866829
		AT1G80250.1	chr1:30174014-30174085
		AT3G03845.1	chr3:981969-982040
		AT3G03852.1	chr3:984099-984170
		AT4G17612.1	chr4:9815203-9815274
		AT4G17765.1	chr4:9873512-9873583
		AT4G39615.1	chr4:18395028-18395099
		AT5G18005.1	chr5:5962698-5962769
		AT5G18015.1	chr5:5965971-5966042
		AT5G18085.1	chr5:5984377-5984448
		AT1G20820.1	chr1:7242761-7242832
Trp(CCA), C, M, N	ACGCTCTTAGTTCAGTTCGGTAGAACGTGGGTCTCCAAAACCCAATGTCGTAGGTTCAAATCCTACAGAGCGTG	ATCG00610.1	chrC:66229-66302
		ATMG00930.1	chrM:250080-250153
		AT2G07748.1	chr2:3280863-3280936
Tyr(GTA), N	CCGACCTTAGCTCAGTTGGTAGAGCGGAGGACTGTAGATCCTTAGGTCACTGGTTCGAATCCGGTAGGTCGGA	AT1G57010.1	chr1:21282784-21282820
		AT1G56980.1	chr1:21281252-21281288
		AT1G57020.1	chr1:21283242-21283278
		AT1G56960.1	chr1:21280178-21280214
		AT1G57040.1	chr1:21284316-21284352
		AT1G56950.1	chr1:21279720-21279756
		AT1G57050.1	chr1:21284774-21284810
		AT1G56930.1	chr1:21278647-21278683
		AT1G57070.1	chr1:21285849-21285885
		AT1G56920.1	chr1:21278196-21278232
		AT1G57080.1	chr1:21286306-21286342
		AT1G56900.1	chr1:21277117-21277153
		AT1G57100.1	chr1:21287380-21287416
		AT1G56870.1	chr1:21275609-21275645
		AT1G57110.1	chr1:21287837-21287873
		AT1G56860.1	chr1:21275158-21275194
		AT1G57130.1	chr1:21288910-21288946
		AT1G56840.1	chr1:21274079-21274115
		AT1G57140.1	chr1:21289368-21289404
		AT1G56810.1	chr1:21272570-21272606
		AT1G56780.1	chr1:21271061-21271097
		AT1G56750.1	chr1:21269552-21269588
		AT1G57200.1	chr1:21292248-21292284
		AT1G57260.1	chr1:21295128-21295164
		AT1G57320.1	chr1:21298009-21298045
		AT1G57430.1	chr1:21303317-21303353
		AT1G57380.1	chr1:21300890-21300926
		AT1G57440.1	chr1:21303777-21303813
		AT1G57470.1	chr1:21305311-21305347
		AT1G57490.1	chr1:21306389-21306425
		AT1G57500.1	chr1:21306849-21306885
		AT1G57530.1	chr1:21308387-21308423
		AT1G56740.1	chr1:21269122-21269158
		AT1G56770.1	chr1:21270631-21270667
		AT1G56800.1	chr1:21272140-21272176
		AT1G56830.1	chr1:21273649-21273685
		AT1G56890.1	chr1:21276687-21276723
		AT1G57160.1	chr1:21290445-21290481
		AT1G57220.1	chr1:21293325-21293361
		AT1G57280.1	chr1:21296205-21296241
		AT1G57340.1	chr1:21299086-21299122
		AT1G57400.1	chr1:21301967-21302003
		AT3G10415.1	chr3:3238367-3238402
		AT5G61835.1	chr5:24838980-24839016
		AT1G49460.1	chr1:18308903-18308939
		AT1G52860.1	chr1:19685183-19685219
		AT2G15950.1	chr2:6946843-6946879
		AT2G21570.1	chr2:9234240-9234276
		AT2G36280.1	chr2:15208402-15208438
		AT2G36860.1	chr2:15470209-15470245
		AT3G18952.1	chr3:6540631-6540667
		AT3G48515.1	chr3:17974591-17974626
		AT4G11177.1	chr4:6819292-6819328
		AT4G22265.1	chr4:11774461-11774496
		AT4G39195.1	chr4:18254989-18255024
		AT5G03445.1	chr5:858536-858572
		AT5G07315.1	chr5:2309512-2309548
		AT5G50995.1	chr5:20741678-20741714
		AT1G57190.1	chr1:21291791-21291827
		AT1G57250.1	chr1:21294671-21294707
		AT1G57170.1	chr1:21290903-21290939
		AT1G57230.1	chr1:21293783-21293819
		AT1G57310.1	chr1:21297551-21297587
		AT1G57370.1	chr1:21300432-21300468
		AT1G57460.1	chr1:21304856-21304892
		AT1G57520.1	chr1:21307928-21307964
		AT1G57410.1	chr1:21302425-21302461
		AT1G57290.1	chr1:21296663-21296699
		AT1G57350.1	chr1:21299544-21299580
		AT1G56990.1	chr1:21281710-21281746
Tyr(GTA)1, N	TCACAGGTAGCTCAGATGGTTAGAGCAAAGGACTGTAAATCCTTGTGTTAGTGGTTCGATTCCACAACCACTTCTATGCG	AT2G07745.1	chr2:3268807-3268886
Tyr(GTA), C, N	GGGTCGATGCCCGAGCGGTTAATGGGGACGGACTGTAAATTCGTTGGCAATATGTCTACGCTGGTTCAAATCCAGCTCGGCCCA	ATCG00240.1	chrC:30323-30406
		AT3G20365.1	chr3:7104309-7104392
Tyr(GTA)1, M, N	AAGTGGTTCAGCTCAGCTGGTTAGAGCAAAGGACTGTAAATCCTTGTGTCAGTGGTTCGAATCCACAACCACTTC	ATMG00340.1	chrM:104221-104295
		AT2G07753.1	chr2:3303354-3303428
		AT2G07761.1	chr2:3494776-3494850
		ATMG00790.1	chrM:227502-227577
Tyr(GTA)2, M, N	GGGAGAGTGGCCGAGTGGTCAAAAGCGGCAGACTGTAAATCTGTTGAAGTTTTTCTACGTAGGTTCGAATCCTGCCTCTCCCA	ATMG00390.1	chrM:106797-106879
		AT2G07765.1	chr2:3497358-3497440
		AT2G07792.1	chr2:3332678-3332759
Val(AAC), N	GGTTTCGTGGTGTAGTTGGTTATCACGTCAGTCTAACACACTGAAGGTCTCCGGTTCGAACCCGGGCGAAGCCA	AT1G12510.1	chr1:4266988-4267061
		AT1G17670.1	chr1:6075945-6076018
		AT1G24080.1	chr1:8520290-8520363
		AT1G30830.1	chr1:10963573-10963646
		AT3G45935.1	chr3:16885891-16885964
		AT3G45955.1	chr3:16891639-16891712
		AT3G45965.1	chr3:16894163-16894236
		AT3G49925.1	chr3:18507812-18507885
		AT3G59923.1	chr3:22138723-22138796
		AT4G11985.1	chr4:7185704-7185777
		AT5G02435.1	chr5:530822-530895
		AT5G09655.1	chr5:2993327-2993400
		AT5G59945.1	chr5:24139946-24140019
		AT5G64505.1	chr5:25784115-25784188
		AT4G01355.1	chr4:562561-562634
Val(CAC), N	GTCTGGGTGGTGTAGTCGGTTATCACGCTAGTCTCACACACTAGAGGTCCCCGGTTCGAACCCGGGCTCAGACA	AT2G22110.1	chr2:9393670-9393743
		AT3G26747.1	chr3:9839184-9839257
		AT4G39672.1	chr4:18411265-18411338
		AT5G05985.1	chr5:1804616-1804689
		AT5G15175.1	chr5:4929560-4929633
		AT5G38155.1	chr5:15225318-15225391
		AT5G56975.1	chr5:23054771-23054844
		AT3G11395.1	chr3:3575844-3575917
Val(TAC), N	GGTGCTGTGGTGTAGTGGTTATCACGTTTGCCTTACACGCAAAAGGTCTCCAGTTCGATCCTGGGCAGCACCA	AT1G01870.1	chr1:306384-306456
		AT2G03790.1	chr2:1154385-1154457
		AT2G29520.1	chr2:12638156-12638228
		AT3G07025.1	chr3:2222246-2222318
		AT5G44375.1	chr5:17877680-17877752
		AT3G50835.1	chr3:18896871-18896943
		AT4G16235.1	chr4:9191576-9191648
Val(TAC), C	AGGGCTATAGCTCAGTTAGGTAGAGCACCTCGTTTACACCGAGCAGGTCTACGGTTCGAGTCCGTATAGCCCTA	ATCG00450.1	chrC:51199-51871
Val(GAC), C	AGGGATATAACTCAGCGGTAGAGTGTCACCTTGACGTGGTGGAAGTCATCAGTTCGAGCCTGATTATCCCTA	ATCG00910.1	chrC:100709-100780
		ATCG01220.1	chrC:137869-137940
Undetermined(XXX), N	TCCGCTGTAGCACAATGGTTAAAACAGCTGTCTAAACATCTGATTTCCGAGTTCAAAGCTCGGCAGTGGAA	AT1G57710.1	chr1:21374319-21374389
