# Supplementary material for: Conservation of tRNA and rRNA 5-methylcytosine in the kingdom Plantae
Source: BMC Plant Biol. 2015 Aug 14;15:199. doi: 10.1186/s12870-015-0580-8 (PMC4535395; doi:10.1186/s12870-015-0580-8)
Supplement: Additional file 1: — Figure S1. Efficient bisulfite conversion of non-methylated cytosine residues. Figure S2. Characterization of Arabidopsis thaliana T-DNA mutants. Figure S3. Specificity of tRNA and rRNA MTases. Figure S4. Multiple sequence alignment of methyltransferase motifs from Arabidopsis thaliana RMTases. The amino acid sequences of two subfamilies of RMTases in Arabidopsis; (A) TRM4A and TRM4B; (B) NOP2A/OLI2, NOP2B and NOP2C were aligned using Clustal Omega [72]. Table S1. Unique tRNA isodecoder consensus sequences used for tRNA expression and methylation analysis. Table S2. Annotation table of tRNA isodecoder sequences detected in diverse plant species. Table S3. Ribosomal RNA sequences used for methylation analysis in diverse plant species and number of m5C sites. Table S4. Methylation % of tRNAs from A. thaliana, B. rapa, T. durum, C. taxifolia, N. occulata and G. biloba. Table S5. Methylation % of rRNAs from A. thaliana, B. rapa, T. durum, C. taxifolia, N. occulata and G. biloba. Table S6. Primer sequences used in this study [73]. Table S7. Read coverage of libraries sequenced. (ZIP 5681 kb) [file 12870_2015_580_MOESM1_ESM.zip › Table_S3.xlsx]

## Sheet: Table_S3
Table S3. Ribosomal RNA sequences used for methylation analysis in diverse plant species and number of m5C sites
Arabidopsis thaliana
rRNA species		Organelle	Source/Accession	Number of m5C sites	Sequence
Large subunit	25S	N	X52320.1	2	GCGACCCCAGGTCAGGCGGGATTACCCGCTGAGTTTAAGCATATCAATAAGCGGAGGAAAAGAAACTAACAAGGATTCCCTTAGTAACGGCGAGCGAACCGGGAAGAGCCCAGCTTGAAAATCGGACGTCTTCGGCGTTCGAATTGTAGTCTGGAGAAGCGTCCTCAGCGACGGACCGGGCCTAAGTTCCCTGGAAAGGGGCGCCAGAGAGGGTGAGAGCCCGTCGTGCCCGGACCCTGTCGCACCACGAGGCGCTGTCTACGAGTCGGGTTGTTTGGGAATGCAGCCCCAATCGGGCGGTAAATTCCGTCCAAGGCTAAATACGGGCGAGAGACCGATAGCGAACAAGTACCGCGAGGTAAAGATGAAAAGGACTTTGAAAAGAGAGTCAAAGAGTGC…
	23S	C	ATCG01180	2	TTCAAACGAGGAAAGGCTTACGGTGGATACCTAGGCACCCAGAGACGAGGAAGGGCGTAGTAAGCGACGAAATGCTTCGGGGAGTTGAAAATAAGCGTAGATCCGGAGATTCCCGAATAGGTTAACCTTTTGAACTGCTGCTGAATCCATGGGCAGGCAAGAGACAACCTGGCGAACTGAAACATCTTAGTAGCCAGAGGAAAAGAAAGCAAAAGCGATTCCCGTAGTAGCGGCGAGCGAAATGGGAGCAGCCTAAACCGTGAAAACGGGGTTGTGGGAGAGCAAAAAAAGCGTCGTGCTGCTAGGCGAAGCGGTGGAGTGCCGCACCCTAGATGGCGAGAGTCCAGTAGCCGAAAGCATCACTAGCTTATGCTCTGACCCGAGTAGCATGGGGCACGT…
	26S	M	ATMG00020	1	GTCAAGCGCACTCACTCTAACGGCGTACCTTTTGCATGATGGGTCAGCGAGGAAATGGGAAGAGCGGCTTAAGCCATTAGGTGTAGGCGCTTTCCAAAGGTGGAATCTTCTAGTTCTTCCTATTTGACCCGAAACCGATCGATCTAGCCATGAGCAGGTTGAAGAGAGCTCTAACAGGCCTTGGAGGACCGAACCCACGTATGTGGCAAAATACGGGGATGACTTGTGGCTAGGGGTGAAAGGCCAACCAAGATCGGATATAGCTGGTTTTCCGCGAAATCTATTTCAGTAGAGCGTATGATGTCGATGGCCCGAGGTAGAGCACTCAATGGGCTAGGGTGGCCCCATTTCGCCTTACCAACCCCAGGGAAACTCCGAATACAGGCCGTTCTCGTTTGT…
Small subunit	18S	N	AT2G01010	0	TACCTGGTTGATCCTGCCAGTAGTCATATGCTTGTCTCAAAGATTAAGCCATGCATGTGTAAGTATGAACGAATTCAGACTGTGAAACTGCGAATGGCTCATTAAATCAGTTATAGTTTGTTTGATGGTAACTACTACTCGGATAACCGTAGTAATTCTAGAGCTAATACGTGCAACAAACCCCGACTTATGGAAGGGACGCATTTATTAGATAAAAGGTCGACGCGGGCTCTGCCCGTTGCTCTGATGATTCATGATAACTCGACGGATCGCATGGCCTCTGTGCTGGCGACGCATCATTCAAATTTCTGCCCTATCAACTTTCGATGGTAGGATAGTGGCCTACCATGGTGGTAACGGGTGACGGAGAATTAGGGTTCGATTCCGGAGAGGGAGCCT…
	16S	C	ATCG01210	1	TCTCATGGAGAGTTCGATCCTGGCTCAGGATGAACGCTGGCGGCATGCTTAACACATGCAAGTCGGACGGGAAGTGGTGTTTCCAGTGGCGGACGGGTGAGTAACGCGTAAGAACCTGCCCTTGGGAGGGGAACAACAGCTGGAAACGGCTGCTAATACCCCGTAGGCTGAGGAGCAAAAGGAGGAATCCGCCCGAGGAGGGGCTCGCGTCTGATTAGCTAGTTGGTGAGGCAATAGCTTACCAAGGCGATGATCAGTAGCTGGTCCGAGAGGATGATCAGCCACACTGGGACTGAGACACGGCCCAGACTCCTACGGGAGGCAGCAGTGGGGAATTTTCCGCAATGGGCGAAAGCCTGACGGAGCAATGCCGCGTGGAGGTAGAAGGCCTACGGGTCC…
	18S	M	ATMG01390	1	ATCATAGTCAAAAGAAGAGTTTGATCCTGGCTCAGAAGGAACGCTAGCTATATGCTTAACACATGCAAGTCGAACGTTGTTCTCGGGGAGCTAGGCAGAAGGAAAAGAGGCTCCTAGCTCAAGGTAGCTTGTCTCGCCCAGGAGGCGGGAAGAGTTGAGAACAAAGTGGCGAACGGGTGCGTAAGGCGTGGGAATCTGCCGAACAGTTCGGGCCAAATCCTGAAGAAAGCTAAAAAGCGCTGTTTGATGAGCCTGCGTAGTATTAGGTAGTTGGTTAGGTAAAGGCTGACCAAGCCAATGATGCTTAGCTGGTCTTTTCGGATGATCAGCCACACTGGGACTGAGACACGGCCCGGACTCCCACGGGGGGCAGCAGTGGGGAATCTTGGACAATGGGCG…
Large subunit	5.8S	N	AT3G41979	0	AAAACGACTCTCGGCAACGGATATCTCGGCTCTCGCATCGATGAAGAACGTAGCGAAATGCGATACTTGGTGTGAATTGCAGAATCCCGTGAACCATCGAGTCTTTGAACGCAAGTTGCGCCCCAAGCCTTCTGGCCGAGGGCACGTCTGCCTGGGTGTCACAA
	5S	N	AT2G01020	0	AAAACGACTCTCGGCAACGGATATCTCGGCTCTCGCATCGATGAAGAACGTAGCGAAATGCGATACTTGGTGTGAATTGCAGAATCCCGTGAACCATCGAGTCTTTGAACGCAAGTTGCGCCCCAAGCCTTCTGGCCGAGGGCACGTCTGCCTGGGTGTCACAA
	4.5S	C	ATCG00960	0	GAAGGTCACGGCGAGACGAGCCGTTTATCATTACGATAGGTGTCAAGTGGAAGTGCAGTGATGTATGCAGCTGAGGCATCCTAACAGACCGGTAGACTTGAAC
	5S	C	ATCG01160	0	TATTCTGGTGTCCTAGGCGTAGAGGAACAACACCAATCCATCCCGAACTTGGTGGTTAAACTCTACTGCGGTGACGATACTGTAGGGGAGGTCCTGCGGAAAAATAGCTCGACGCCAGGAT
	5S	M	ATMG01380	0	AAACCGGGCACTACGGTGAGACGTGAAAACACCCGATCCCATTCCGACCTCGATATGTGGAATCGTCTTGCGCCATATGTACTGAGATTGTTCGGGAGACATGGTCCAAGCCCGGTGA
Brassica rapa
rRNA species		Organelle	Source/Accession	Number of m5C sites	Sequence
Large subunit	25S	N	Reference (X52320.1) guided	2	GCGATCCCAGGTCAGGCGAGAACACCCGCTGAGTTTAAGCATATCACTAAGCGGAGGAAAAGAAACTTACAAGGATTCCCCTAGTAACGGCGAGCGAACCGGGAAGAGCCCAGCATGAAAATCGGGCGGCCGCGCCGCCCGAATTGTAGTCTGTAGAAGCGTCCTCAGCGGCGGACCGGGCCCAAGTCCCCTGGAAGGGGGCGCCCGAGAGGGTGAGAGCCCCGTCGGGCCCGGACCCTGTTGCACCACGAGGCGCTGTCGGCGAGTCGGGTTGTTTGGGAATGCAGCCCTAATCGGGTGGTAAATTCCGTCCAAGGCTAAATACGGGCGAGAGACCGATAGCGAACAAGTACCGCGAGGGAAAGATGAAAAGGACTTTGAAAAGAGAGTTAAAGAGTG…
	23S	C	Reference (ATCG01180) guided	2	TTCAAACGAGGAAGGGCTTACGGTGGATACCTAGGCACCCGGAGACGAGGAAGGGCGTGGCAAGCGACGA AATGCTTCGGGGAGTTGAAAATAAGCATAGATCCGGAGATTCCCGAATAGGTTAACCTTTTGAACTGCTG CTGAATCCATGGGCAGGCAAGGGACAACCTGGCGAACTGAAACATCTTAGTAGCCAGAGGAAAAGAAAGC AAAAGCGATTCCCGTAGTAGCGGCGAGCGAAATGGGAGCAGCCTAAACCGTGAAAAACGGGATTGTGGGA GAGCAATATAAGCGTCGTGCTGCTAGGCGAAGCGGTTGAGTCCTGCACCCTAGATGGTGAGAGTCCAGTA GCCAAAAGCATCATTGGCTTACGCTCTAACCCGAGTAGCATGGG…
	26S	M	Reference (ATMG00020) guided	1	GTCAGCGCACTCACTCTAACGGCGTACCTTTCGCATAATGGGTCAGCGAGTAAATGGGAACAGCGGCTTAAGCCATTAGGTGTAGGCGCTTCCCAGAGGTTGAATCTTTTAGTTGTTCCTATTTGACCCGAAACCGATCGATCTAGCCATGAGCAGGTTGAAGAGAGCTCTAACAGGCCTTGGAGGACCGAACCCACGTATGTGGCAAAATACGGGGATGACTTGTGGCTAGGGGTGAAAGGCCAACCAAGATCGGATATAGCTGGTTTTCCGCGAAATCTATTTCAGTAGAGCGTATGATGCTTATGGCCTGAGGTAGAGCACTCAATGGGCTAGGGTGGCCTGAAGCTTGACCAACCCCAAGGAAACTCCGAATACAGGCCTAAATTGTTCGTACAG…
Small subunit	18S	N	Reference (AT2G01010) guided	0	TACCTGGTTGATCCTGCCAGTAGTCATATGCTTGTCTCAAAGATTAAGCCATGCATGTGTAAGTATGAACTCTTTCAGACTGTGAAACTGCGAATGGCTCATTAAATCAGTTATAGTTTCTTTGATGGTACCTTACTACTCGGATAACCGTAGTAATTCTAGAGCTAATACGTGCACCAAATCCCGACTTCTGGAAGGGACGCATTTATTAGATAAAAGGCCGACGCGGGCTCGCCCGCTGCTTCGGTGATTCATGATAACTCGACGGATCGCACGGCCCTGGTGCCGGCGACGCTTCATTCAAATTTCTGCCCTATCAACTTTCGATGGTAGGATAGAGGCCTACCATGGTGGTGACGGGTGACGGAGAATTAGGGTTCGATTCCGGAGAGGGAGCCT…
	16S	C	Reference (BN_GQ861354.1) guided	1	TCTCATGGAGAGTTCGATCCTGGCTCAGGATGAACGCTGGCGGCATGCTTAACACATGCAAGTCGGACGG GAAGTGGTGTTTCCAGTGGCGGACGGGTGAGTAACGCGTAAGAACCTGCCCTTGGGAGGGGAACAACAGC TGGAAACGGCTGCTAATACCCCGTAGGCTGAGGAGCAAAAGGAGGAATCCGCCCGAGGAGGGGCTCGCGT CTGATTAGCTAGTTGGTGAGGCAATAGCTTACCAAGGCGATGATCAGTAGCTGGTCCGAGAGGATGATCA GCCACACTGGGACTGAGACACGGCCCAGACTCCTACGGGAGGCAGCAGTGGGGAATTTTCCGCAATGGGC GAAAGCCTGACGGAGCAATGCCGCGTGGAGGTAGAAGGCCTACG…
	18S	M	NC_016125.1	1	ATCATAGTCAAAAGAAGAGTTTGATCCTGGCTCAGAAGGAACGCTAGCTATATGCTTAACACATGCAAGT CGAACGTTGTTCCCTGGGAGCTAGTCAGAAGGAATGGAGGCTCCTAGCTCAAGGTAGCTTGTCTCACCCA AGAGGTGGGAAGAGTTGTGAACAAAGTGGCGAACGGGTGCGTAAGGCGTGGGAATCTGCCGAACAGTTCG GGCTAAATCCCGAAGAAAGCTAGAAAGCGCTGTTTGATGAGCCTGCGTAGTATTAGGTAGTTGGTTAGGT AAAGGCTGACCAAGCCGATGATGCTTAGCTGGTCTTTTCGGACGATCAGCCACACCGGGACTGAGACACG GCCCGGACTCCCACGGGGGGCAGCAGTGGGGAATCTTGGACAAT…
Large subunit	5.8S	N	Reference (AT3G41979) guided	0	AACACGACTCTCGGCAACGGATATCTCGGCTCTCGCATCGATGAAGAACGTAGCGAAATGCGATACTTGGTGTGAATTGCAGAATCCCGTGAACCATCGAGTCTTTGAACGCAAGTTGCGCCCCAAGCCTTCTGGCCGAGGGCACGTCTGCCTGGGTGTCACAA
	5S	N	Reference (AT2G01020) guided	0	AACACGACTCTCGGCAACGGATATCTCGGCTCTCGCATCGATGAAGAACGTAGCGAAATGCGATACTTGGTGTGAATTGCAGAATCCCGTGAACCATCGAGTCTTTGAACGCAAGTTGCGCCCCAAGCCTTCTGGCCGAGGGCACGTCTGCCTGGGTGTCACAA
	4.5S	C	Reference (BN_GQ861354.1) guided	0	GAAGGTCACGGCGAGACGAGCCGTTTATCATTACGATAGGTGTCAAGTGGAAGTGCAGTGATGTATGCAG CTGAGGCATCCTAACAGACCGGTAGACTTGAAC
	5S	C	Reference (BN_GQ861354.1) guided	0	TATTCTGGTGTCCTAGGCGTAGAGGAACAACACCAATCCATCCCGAACTTGGTGGTTAAACTCTACTGCG GTGACGATACTGTAGGGGAGGTCCTGCGGAAAAATAGCTCGACGCCAGGAT
	5S	M	NC_016125.1	0	AAACCGGGCACTACGGTGAGACGTGAAAACACCCGATCCCATTCCGACCTCGATATGTGGAATCGTCTTG CGCCATATGTACTGAGATTGTTCGGGAGACATGGTCTAAGCCCGGTGAA
Triticum durum
rRNA species		Organelle	Source/Accession	Number of m5C sites	Sequence
Large subunit	25S	N	Reference (X52320.1) guided	2	GCGACCCCAGGTCAGGCGGGACTACCCGCTGAGTTTAAGCATATAAATAAGCGGAGGAGAAGAAACTTACAAGGATTCCCCTAGTAACGGCGAGCGAACCGGGAGCAGCCCAGCTTGAGAATCGGGCGGCTGTGCCGTCCGAATTGTAGTCTGGAGAGGCGTCCTCAGCGACGGACCGGGCCCAAGTCCCCTGGAAAGGGGCGCCTGGGAGGGTGAGAGCCCCGTCCGGCCCGGACCCTGTCGCCCCACGAGGCGCCGTCAACGAGTCGGGTTGTTTGGGAATGCAGCCCAAATCGGGCGGTAGACTCCGTCCAAGGCTAAATACAGGCGAGAGACCGATAGCGAACAAGTACCGCGAGGGAAAGATGAAAAGGACTTTGAAAAGAGAGTCAAAGAGTG…
	23S	C	Reference (TA_KC912694.1) guided	2	TTCAAAAGAGGAAAGGCTTGCGGTGGATACCTAGGCACCCAGAGACGAGGAAGGGCGTAGCAAGCGACGA AATGCTTCGGGGAGTTGAAAATAAGCATAGATCCGGAGATTCCCAAATAGGTCAACCTTTTAAACTGCCT GCTGAATCCATGAGCAGGCAAGAGACAACCTGGCGAACTGAAACATCTTAGTAGCCAGAGGAAAAGAAAG CAAAAGCGATTCCCGTAGTAGCGGCGAGCGAAATGGGAGCAGCCTAAACCGTGAAAACGGGGTTGTGGGA GAGCAATACAAGCGTTGTGCTGCTAGGCGAAGCGGTTGAGTGCCGCACCCTAGATGGCTAAAGTCCAGTA GCCGAAAGCATCACTAGCTTACGCTCTGACCCGAGTAGCATGGG…
	26S	M	Reference (ATMG00020) guided	2	GTCAGGCGCACTCACTCTAACGGCGTACCTTTCGCATGATGGGTCAGCGAGGAAATGGGAACAGCGGCTTAAGCCATTAGGTGTAGGCGCTTTCCAGAGGTGGAAGATTTACGTTCTTCCTATTTGACCCGAAACCGATCGATCTAGCCATGAGCAGGTTGAAGAGAGCTCTAACAGGCCTTGGAGGACCGAACCCACGTATGTGGCAAAATACGGGGATGACTTGTGGCTAGGGGTGAAAGGCCAACCAAGATCGGATATAGCTGGTTTTCCGCGAAATCTATTTCAGTAGAGCGTATGATGTCGATGGCCCGAGGTAGAGCACTCAATGGGCTAGGGTGGCCCCCATTTCGCTTTACCAACCCCAGGGAAACTCCGAATACAGGCCGTCATCCTTAG…
Small subunit	18S	N	Reference (AT2G01010) guided	6	TACCTGGTTGATCCTGCCAGTAGTCATATGCTTGTCTCAAAGATTAAGCCATGCATGTGCAAGTATGAACCAATTTGAACTGTGAAACTGCGAATGGCTCATTAAATCAGTTATAGTTTGTTTGATGGTACGTGCTACTCGGATAACCGTAGTAATTCTAGAGCTAATACGTGCAACAAACCCCGACTTCTGGGAGGGGCGCATTTATTAGATAAAAGGCTGACGCGGGCTCTGCTCGCTGATCCGATGATTCATGATAACTCGACGGATCGCACGGCCTTCGTGCCGGCGACGCATCATTCAAATTTCTGCCCTATCAACTTTCGATGGTAGGATAGGGGCCTACCATGGTGGTGACGGGTGACGGAGAATTAGGGTTCGATTCCGGAGAGGGAGCCT…
	16S	C	Reference (TA_KC912694.1) guided	1	ATCTCATGGAGAGTTCGATCCTGGCTCAGGATGAACGCTGGCGGCATGCTTAACACATGCAAGTCGAACG GGAAGTGGTGTTTCCAGTGGCGAACGGGTGAGTAACGCGTAAGAACCTGCCCTTGGGAGGGGAACAACAA CTGGAAACGGTTGCTAATACCCCGTAGGCTGAGGAGCAAAAGGAGAAATCCGCCCAAGGAGGGGCTCGCG TCTGATTAGCTAGTTGGTGAGGTAATAGCTTACCAAGGCGATGATCAGTAGCTGGTCCGAGAGGATGATC AGCCACACTGGGACTGAGACACGGCCCAGACTCCTACGGGAGGCAGCAGTGGGGAATTTTCCGCAATGGG CGAAAGCCTGACGGAGCAATGCCGCGTGGAGGTGGAAGGCCTAC…
	18S	M	Reference (ATMG01390) guided	1	ATGAATCTCATGGAGAGTTTGATCCTGGCTCAGAAGGAACGCTAGCTATATGCTTAACACATGCAAGTCGAACGTTGTTTTCGGGGAGCTGGGCAGAAGGAAAAGAGGCTCCTAGCTAAAGTTGTCTCGCCCTGGAATCGGAATAGTTGAGAACAAAGTGGCGAACGGGTGCGTAACGCGTGGGAATCTGCCGAACAGTTCGGGCCAAATCCTGCAAAAGGAGAAATCCGCCCAAGGAGGGGCTCGCGTCTGATTAGCTAGTTGGTGAGGTAATAGCTTACCAAGGCGATGATCAGTAGCTGGTCCGAGAGGATGATCAGCCACACTGGGACTGAGACACGGCCCAGACTCCTACGGGAGGCAGCAGTGGGGAATTTTCCGCAATGGGCGAAAGCCTGA…
Large subunit	5.8S	N	Reference (AT3G41979) guided	0	AACACGACTCTCGGCAACGGATATCTCGGCTCTCGCATCGATGAAGAACGTAGCGAAATGCGATACCTGGTGTGAATTGCAGAATCCCGCGAACCATCGAGTCTTTGAACGCAAGTTGCGCCCGAGGCCACTCGGCCGAGGGCACGCCTGCCTGGGCGTCACAA
	5S	N	Reference (AT2G01020) guided	0	AACACGACTCTCGGCAACGGATATCTCGGCTCTCGCATCGATGAAGAACGTAGCGAAATGCGATACCTGGTGTGAATTGCAGAATCCCGCGAACCATCGAGTCTTTGAACGCAAGTTGCGCCCGAGGCCACTCGGCCGAGGGCACGCCTGCCTGGGCGTCACAA
	4.5S	C	Reference (TA_KC912694.1) guided	0	TAAGGTAGCGGCGAGACGAGCCGTTTAAATAGGTGTCAAGTGGAAGTGCAGTGATGTATGCAGCTGAGGC ATCCTAACGAACGAACGATTTGAAC
	5S	C	Reference (TA_KC912694.1) guided	0	TATTCTGGTGTCCTAGGCGTAGAGGAACCACACCAATCCATCCCGAATTTGGTGGTTAAACTCTACTGCG GTGACGATACTGTAGGGGAGGTCCTGCGGCAAAATAGCTCGATGCCAGAAT
	5S	M	Reference (ATMG01380) guided	0	AAACCGATCTCTACGGTGAGACGTGAAAACACCCGATCCCATTCCGACCTCGATATATATGTGGAATCGTCTTGCGCCATATGTACTGAAATTGTTCGGGAGACATGGTCAAAGCCCGGAGA
Caulerpa taxifolia
rRNA species		Organelle	Source/Accession	Number of m5C sites	Sequence
Large subunit	25S	N	Reference (X52320.1) guided	2	GCCCCCAGGTCGGCGAGGAAACCCGCTGAACTTAAGCATATCACTAAGCGGAGGAAAAGAAACCAATTTGGATGCCCCTAGTAACGGCGAGTGAAAAGGGCTGAACCCAAACGTTTAAACGTGATGTGTATCACGTGTTGTCGTGTGTCGAGTGTTCTCAGCGACGGACCGGGCCCAAGTCCCCTGGAAAGGGGCGCCAGAGAGGGTGAGAGCCCCGTCGTGCCCGGACCCTGTCGCACCACGAGGCGCTTTCGAGAGTCGGGTTGCTTGGGAATGCAGCCCTAAGCGGGTGGTAAACTCCATCTAAGGCTAAATAAGAGCACGAGACCGATAGCGAACAAGTACCGTGAGGGAAAGTTGAAAAGAACTTTGAAAAGAGAGTTCAATAGTGCGTGAAAC…
	23S	C	Reference (CR_NC_005353.1) guided	2	AATCCCGAGTAGCATGGGGCACGTGAAATCCCGTGTGAATCAGCGAGGACCACCTCGTAAGGCTAAATAC TCCTGAGTGACCGATAGCGAAATAGTACCACGAGGGAAAGGTGAAAAGAACCCCTGTTGGGGAGTGAAAT AGAACATGAAACCGTATGCTGACAAGCAGTGGGAGCAAGAATGCTTGTGACCGCGTGCCTGTTGAAGAAT GAGCCGGCGACTTATAGGGAGTGGCTGGGTTAAGGAGTAAAATCCGGAGCCCAAGCGAAAGCGAGTCTGA ATAGGGCGCAAATGGTCACTTCTTATGGACCCGAACCCGGGTGATCTATTCATGGCCAGGATGAAGCTTG GGTAACACCAAGTGGAGGTCCGAACCGACCGATGTTGAAAAATC…
	26S	M	Reference (ATMG00020) guided	2	NNCACGACGCTCTTCCGATCTCTTTTGCATGATGGGTCAGCGAGGAAATGGGAAGAGCGGCTTAAGCCATTAGGTGTAGGCGCTTTCAAAAGGGCGAATCGTCGAGTTCGTGGGATTAGACCCGAAACCGAGTGATCTAGCCATGAGCAGGTTGAAGGTGCGGTAACACGCACTGGAGGACCGAACCCACGTCTGTTGAAAAAGGCGGGGATGACGTGTGGCTAGGGGTGAAAGGCCAATCAAACTCGGAAATAGCTGGTTCTCTGCGAAATCTATTTAGGTAGAGCGTTGATGTCGATCCCCGGGGGTAGAGCACTGGATGGGCTAGGGGGACTCACCGTCTTACCAAACCTAACCAAACTNNNNNNNNNNNCCGATCTCGCATGAAGTGAGACTTTG…
Small subunit	18S	N	Reference (AT2G01010) guided	0	TACCTGGTTGATCCTGCCAGTAGTCATATGCTTGTCTCAAAGATTAAGCCATGCATGTCTAAGTACAGGCCTACACAAGGCGAAACCGCAAATGGCTCATTAAATCAGTCATAGTTTATTTGATGATAACCATTACTCGGATAACCGTAGTAATTCTAGAGCTAATACATGCAACAAACCCCGACTTATGGAAGGGATGTATTTATTAGATAAAAGGCCGACGCGGGCTCTGCCCGTTGCTCTGTTGAATCACGGATTCCCTTCGTCGATTCTATCGACACGCAAAATGGATTTCTGCCCTATCAACTAGACGGTTGGCTCTGGGCCTACCGTGGTTACAACGGGTGACGGGGAATGAGGGTTCGACCCCGGAGAGGGAGCCTGAGAGACGGCTACCAC…
	16S	C	Reference (CR_NC_005353.1) guided	1	ATCCATGGAGAGTTTGATCCTGGCTCAGGACGAACGCTGGCGGCATGCTTAACACATGCAAGTCGAACGA GCAAAGCAATTTGTGTAGTGGCGAACGGGTGCGTAACGCGTAAGAACCTACCTATCGGAGGGGGATAACA TTGGGAAACTGTTGCTAATACCCCATACAGCTGAGGAGTGAAAGGTGAAAAACCGCCGATAGAGGGGCTT GCGTCTGATTAGCTAGTTGGTGGGGGTAACGGCCTCCCAAGGCCACGAGCAGTAGCTGGTCTGAGAGGAT GATCAGCCACACTGGGACTGAGACACGGCCCAGACTCCTACGGGAGGCAGCAGTGAGGAATTTTTCGCAA TGGGCGCAAGCGACGGAGCAATGCCGCGTGCAGGAAGAAGGCCT…
	18S	M	Reference (ATMG01390) guided	1	GAGAGTTTGATCCTGGCTCAGGATGAACGCTGGCGGCATGCTTAACACATGCAAGTTGAACGTATTGGCAGCTCGGCAGAAGGANNNNNNNNNNNNNNNNNNNNNNNNNNNNNNNNNNNNNNNNNNNNNNNNNNNNNNNNNNNNNNNNNNNNNNNNNNNNNNNNNNNNNNNGGAATCTACCAAAGATCTAGCCAAATATTAATAAATGCCAAAGGACGGGCTTGGGCCTGCTGATTAGTTTGTTGGTAAGATAAAAGCTTACCAAGACCATAATCAGTAGCTGGTCTAAGAGGATGATCAGCCACACTGGGACTGAGACACGGCCCAGACCTCTACGGAGGGCAGCAGTGAGGAATTTTCCGCAATGGGCGAAAGCCTGACGGAGCAATGCCGCGTGGA…
Large subunit	5.8S	N	Reference (AT3G41979) guided	0	NACACGACTCTCGGCAACGGATATCTTGGCTCCCGCAACGATGAAGAACGCAGCGAAATGCGATACGTAATGTGAATTGCAGAATTCAGTGAATCATCGAATCTTTGAACGCATCTTGCGCCTCTCGGGTTCTGGCCGTGGGCATGCCTGTCTGAGTGTCACAN
	5S	N	Reference (AT2G01020) guided	0	NACACGACTCTCGGCAACGGATATCTTGGCTCCCGCAACGATGAAGAACGCAGCGAAATGCGATACGTAATGTGAATTGCAGAATTCAGTGAATCATCGAATCTTTGAACGCATCTTGCGCCTCTCGGGTTCTGGCCGTGGGCATGCCTGTCTGAGTGTCACAN
	3S	C	Reference (CR_NC_005353.1) guided	0	TACGAAGCAGCTGAATCCTGCACCATAGATGGTGAAAGTCCAGTAGT
	5S	C	Reference (CR_NC_005353.1) guided	0	CTTGGTGCTCTTTGCTCAGTTGGACCCACACCAATCCATCCCGAACTTGGTTGTGAAAAAGCTGAGGGGA CTGAAGAACTTTACGGGTCGCCGTCTGGAATCTCAGTTCTAGTGCTAGGGTT
	7S	C	Reference (CR_NC_005353.1) guided	0	GAATTAAGGCGTACGGTGGAGACCTAGGCACTCAGAGACGAAGAAGGGCGCAGATACCGGCGATACGCTT CGGGGAGCTGGCAACAAGCTTTGATCCGAAGATTCCCGAATAGGGCAACCTCATAGAACTACCTATATAA TTCATAGTTAGGTAAGAGGCAACCCAGTGAACTGAAACATCTAAGTAGCTGGAGGAAAAGAAAGCAAACG CGATTCCCGTAGTAGCGGCGAGCGAACCGGGAACAGCCTAAACCTATGTCGCAAGATGTAGGGGTCGTGG GA
Nannochloropsis oculata
rRNA species		Organelle	Source/Accession	Number of m5C sites	Sequence
Large subunit	25S	N	Reference (X52320.1) guided	2	GCGACTCCAATCAAGCAAGGCTACCCGCTGAATTTAAGCATATAACTAAGCGGAGGAAAAGAAACTAACCAGGATTCCCCTAGTAACGGCGAGTGAAGCGGGAAGAGCTCAACTTGAAAATCTGGGTCGTTTTACGGCTCCGAATTGTAGTCTAAAGAAGGCTCAGCTACGGACCGGGCTAGTTCCTTGGAAAAGGGCGCCAGAGGGTGACAGTCCCGTACATGCTTGCGTGGGTCCGTCTACGGCGTATTTCGACGAGTCGAGTTGCTTGGGATTGCAGCTCAAAGTGGGTGGTAAATTCCATCTAAGGCTAAATATCGGTGGGAGACCGATAGCGAACAAGTACCGTGAGGGAAAGATGCAAAGAACTTTGAAAAGAGAGTTAAAGAGTGCCTGAAA…
	23S	C	KC598087.1	3	TCAAGAAAGAAAGGGCTTTTGGGGGATACCTTGGCATTCAGAAGCGATGAAGGACGCGATGACCGGCGAT ACGCTCCGGGGAGCGGGCAAAAAGCTTTGATCCGGAGGTTTCCGAATGAGGCAACTCCATAGAACTTCTT CCCGAATACATAAGGAAGAAAGAGCGAACCTGGGGAACTGAAACATCTTAGTACCCAGAGGAAAAAAAAG TAAAAACGATTCCCTTAGTAGCGGCGAGCGAACTGGGACCTGGCCTAAACTAACCTCTTGGTTAGGGTTG TGGGACCGATTAGGGGTTAGCCTATTTAAATAGAGAAAGATTTACCGTGACGAAATAGTTGAATCCTATA CCTGAGAAAGTGATAGTCTTGTAGTCGAAGTTAACTCCCTATTT…
	23S	M	NC_022257.1	3	GAAAATCGATAGCAAACAAGTACCGTGAGGGAAAGGTGAAAAAGAACTTTCGAGAGTGAAAAGTTTAAAA TTCAATGTTTAGTAGCAGTCGGAGCTTTTATAGTGACGGCGTACCTTTTGCATAATGGGTCAGTGAGTTT TTCTTGCAAGCAAGCTTAAATTAAGAAAAGGAGGCGAAAAAAATAATAATATAAGTTTGCGAGAAAAAAC CCGAAACTAAGTGATCTAACCATGAACAGGTTGAAAATTTGATGGAAACATTAATTGGAGGACCGAACTC GTGTATGTTGAAGAATACTGGGATGATTTGTGGTTAGGGGTGAAAGGCTAATCAAACTTAGATATAGCTG GTTTTCCGCGAAATCTATTTAAGTAGAGTGTTCATAAAAGAAAA…
Small subunit	18S	N	Reference (AT2G01010) guided	0	TATCTGGTTGATCCTGCCAGTAGTCATATGCTTGTCTCAAAGATTAAGCCATGCATGTCTAAGTATAAATGAGTTGTACTCTGAATCTGCGAATGGCTCATTATATCAGTTATAGTTTATTTGATAGTCCTTTACTACTTGGATAACCGTAGTAATTCTAGAGCTAATACATGCATCAATCCCCTACTTGTGGACGGGATGTATTTATTAGATAGAAACCAATGCGGGGCAACCCGGTATTGTGGTGAATCATGATAACTTGACGGATCGCACGGCTTTTGCCAGCGACGAATCATTCAAGTTTCTGCCCTATCAGCTTTGGATGGTAGGGTATTGGCCTACCATGGCTCTAACGGGTAACGGAGAATTGGGGTTCGATTCCGGAGAGGGAGCCTGAGA…
	16S	C	KC598087.1	1	AGAGTTTGATCCTGGCTCAGGATGAACGCTGGCGGTATGCCTTACACATGCAAGTCGAACGGGAACTAGC TTCGGTTAGTTTTAGTGGCGGACGGGTGAGTAACACGTGAGAATTTGCCTTTAGGAGGGGGATAACGAAT GGAAACATTCGCTAAAACCCCATATGCCCCTGGGTGAAATAGAGGAGATAAGTAATACTGAATCACCTCT GCCTGAAGAGAAGCTCGCGGCTGATTAGCTAGTTGGTAGGGTAAAGGCCTACCAAGGCGACGATCAGTAG CTGGTCTGAGAGGACGATCAGCCACACTGGAACTGAGACACGGTCCAGACTCCTACGGGAGGCAGCAGTG AGGAATTTTCTGCAATGGGCGAAAGCCTGACAGAGCAATACCGC…
	16S	M	NC_022257.1	0	TGAGTTTGATCCTGGCTCAGGGTGAACGCTAGTAGTATGCTTAACACATGCGAGTCGAACGAAAAATAAT TTTTCGTGGCGTACGGGTGAGTAATACACAGGAATCTGCCTTTTAGTTCAGGATAAAATTCTGAATAACA AAAGAAAACTTTTCGCTAAAAGATGAGCCTGTGTAGGATTAGGTAGTTGGTATTTGGGTAAAGGCCTACC AAGCCTATGATCCTTAGCTGTTCTGAGAGGTTGTACAGCCACACTGGGACTGAGACAAGGCCCAGGCTTC ATTTGGAGCCAGCAGTGAGGAATTTTGGACAATGAGCGAAAGCTTGATCCAGCAATACTACATGAGTGAT GAAGGCTTTCAAGTTGTAAAACTCTTTGGTTGAGGAGGATAATG…
Large subunit	5.8S	N	Reference (AT3G41979) guided	0	AATACAACTTTCAGCAACGGATGTCTTGGCTCCCACAACGATGAAGAACGCAGCGAAATGCGATACGTAATGCGAATTGCAGAATTCCGCGAGTCATCAAACCTTTGAACGCACCTTGCGCTTTCGGGATATGCCCGTTAGCATGTTTGTTGGGAGTGACAA
	5S	N	Reference (AT2G01020) guided	0	AATACGACTTTCAGCAACGGATGTCTTGGCTCCCACAACGATGAAGAACGCAGCGAAATGCGATACGTAATGCGAATTGCAGAATTCCGCGAGTCATCAAACCTTTGAACGCACCTTGCGCTTTCGGGATATGCCCGTTAGCATGTTTGTTGGGAGTGACAA
	5S	C	KC598087.1	0	AGGTGTTTACAGCAGAGTGGAACCACACTGATCCATTTCGAACTCAGATGTGAAACGCTCTAGCGGCAAT AATACTTAAGGGGAAGCCCTTAGGGAAGGTAGCTCAATGCCTGGGT
Ginkgo biloba
rRNA species		Organelle	Source/Accession	Number of m5C sites	Sequence
Large subunit	25S	N	Reference (X52320.1) guided	2	GCGATCCCAGGTCAGGCGAGAACACCCGCTGAGTTTAAGCATATCACTAAGCGGAGGAAAAGAAACTTACAAGGATTCCCCTAGTAACGGCGAGCGAACCGGGAAGAGCCCAGCATGAAAATCGGGCGGCCGCGCCGCCCGAATTGTAGTCTGTAGAAGCGTCCTCAGCGGCGGACCGGGCCCAAGTCCCCTGGAAGGGGGCGCCCGAGAGGGTGAGAGCCCCGTCGGGCCCGGACCCTGTTGCACCACGAGGCGCTGTCGGCGAGTCGGGTTGTTTGGGAATGCAGCCCTAATCGGGTGGTAAATTCCGTCCAAGGCTAAATACGGGCGAGAGACCGATAGCGAACAAGTACCGCGAGGGAAAGATGAAAAGGACTTTGAAAAGAGAGTTAAAGAGTG…
	23S	C	AB684440.1	2	TTCAAACGAGGAAGGGCTTACGGTGGATACCTAGGCACCCGGAGACGAGGAAGGGCGTGGCAAGCGACGA AATGCTTCGGGGAGTTGAAAATAAGCATAGATCCGGAGATTCCCGAATAGGTTAACCTTTTGAACTGCTG CTGAATCCATGGGCAGGCAAGGGACAACCTGGCGAACTGAAACATCTTAGTAGCCAGAGGAAAAGAAAGC AAAAGCGATTCCCGTAGTAGCGGCGAGCGAAATGGGAGCAGCCTAAACCGTGAAAAACGGGATTGTGGGA GAGCAATATAAGCGTCGTGCTGCTAGGCGAAGCGGTTGAGTCCTGCACCCTAGATGGTGAGAGTCCAGTA GCCAAAAGCATCATTGGCTTACGCTCTAACCCGAGTAGCATGGG…
	26S	M	Reference (ATMG00020) guided	1	GTCAGCGCACTCACTCTAACGGCGTACCTTTCGCATAATGGGTCAGCGAGTAAATGGGAACAGCGGCTTAAGCCATTAGGTGTAGGCGCTTCCCAGAGGTTGAATCTTTTAGTTGTTCCTATTTGACCCGAAACCGATCGATCTAGCCATGAGCAGGTTGAAGAGAGCTCTAACAGGCCTTGGAGGACCGAACCCACGTATGTGGCAAAATACGGGGATGACTTGTGGCTAGGGGTGAAAGGCCAACCAAGATCGGATATAGCTGGTTTTCCGCGAAATCTATTTCAGTAGAGCGTATGATGCTTATGGCCTGAGGTAGAGCACTCAATGGGCTAGGGTGGCCTGAAGCTTGACCAACCCCAAGGAAACTCCGAATACAGGCCTAAATTGTTCGTACAG…
Small subunit	18S	N	Reference (AT2G01010) guided	0	TACCTGGTTGATCCTGCCAGTAGTCATATGCTTGTCTCAAAGATTAAGCCATGCATGTGTAAGTATGAACTCTTTCAGACTGTGAAACTGCGAATGGCTCATTAAATCAGTTATAGTTTCTTTGATGGTACCTTACTACTCGGATAACCGTAGTAATTCTAGAGCTAATACGTGCACCAAATCCCGACTTCTGGAAGGGACGCATTTATTAGATAAAAGGCCGACGCGGGCTCGCCCGCTGCTTCGGTGATTCATGATAACTCGACGGATCGCACGGCCCTGGTGCCGGCGACGCTTCATTCAAATTTCTGCCCTATCAACTTTCGATGGTAGGATAGAGGCCTACCATGGTGGTGACGGGTGACGGAGAATTAGGGTTCGATTCCGGAGAGGGAGCCT…
	16S	C	AB684440.1	1	TCTCATGGAGAGTTTGATCCTGGCTCAGGATGAACGCTGGCGGCATGCTTAACACATGCAAGTCGGACGG GAAGTGGTGTTTCCAGTGGCGGACGGGTGAGTAACGCGTAAGAACCTGCCCTTGGGAGGGGAACAACAGC TGGAAACGGCTGCTAATACCCCATAGGCTGAGGAGCAAAAGGAGGAATCCGCCCAAGGAGGGGCTCGCGT CTGATTAGCTAGTTGGTGAGGCAATGGCTTACCAAGGCGACGATCAGTAGCTGGTCTGAGAGGATGATCA GCCACACTGGGACTGAGACACGGCCCAGACTCCTACGGGAGGCAGCAGTGGGGAATTTTCCGCAATGGGC GAAAGCCTGACGGAGCAATGCCGCGTGAAGGTGGAAGGCCCACG…
	18S	M	AB029355.1	1	AGCTATATGCTTAACACATGCAAGTCGAACGTTGTTTTCGTCCCTACGTGTTTCGGGGGGCAGAAGGGCA AGATGAATGGCTCCTAGCTAGAGTCAAATTACGCATATTAGCTGCGCTCAATATGCGGGTTTTTCGTGGG AACAGTTGATAACAAAGTGGCGAACGGGTGCGTAACGCGTGGGAATCTGCCGAACAGTTCGGGCCAAATC CTGAGTAAACGAAAGCTTCAAAGCGCTGTTCGATGAGCCTGCGTAGTATCAGGTAGTTGGTTAGGTAAAG GCTGACCAAGCCAATGATGCTTAGCTGGTCTTTTCGGATGATCAGCCACACTGGGACTTCGACACGGCCC GGACTCCCACGGGGGGCAGCAGTGGGGAATATTGGACAATGGGC…
Large subunit	5.8S	N	Reference (AT3G41979) guided	0	AACACGACTCTCGGCAACGGATATCTCGGCTCTCGCCACGATGAAGAACGTAGCGAAATGCGATACTTAGTGTGAATTGCAGAATCCCGTGAATCATCGAGTCTTTGAACGCAAGTTGCGCCCGAGGCCTCGGCCGAGGGCACGTCTGCCTGGGCGTCGCAA
	5S	N	Reference (AT2G01020) guided	0	AACACGACTCTCGGCAACGGATATCTCGGCTCTCGCCACGATGAAGAACGTAGCGAAATGCGATACTTAGTGTGAATTGCAGAATCCCGTGAATCATCGAGTCTTTGAACGCAAGTTGCGCCCGAGGCCTCGGCCGAGGGCACGTCTGCCTGGGCGTCGCAA
	4.5S	C	AB684440.1	0	TAAGGTCACGGCGAGACGAGCCGTTTATCATCACGATAGGTGTCAAGTGGAAGTGCAGTGATGTATGCAGCTGAGGCATCCTAACAGACCGAGAGATTTGAAC
	5S	C	AB684440.1	0	TTCTGGTGTCCCAGGCGTGGAGGAACCACACCAATCCATCCCGAACTTGGTGGTTAAACTCTACTGCGGT GACAATACTGTAGGGGAAGCCCTGCGGAAAAATAGCTCGACGCCAGGAT
	5S	M	Reference (ATMG01380) guided	0	NNNCCGATCACTACGGTAAGACGTGAAAACACCCGATCCCATTCCGACCTCGATATGTGAAATCGTCTTGCGCCATATGTACTGAGATTGTTCGGGAGACATGGTCCAAGCCCGTGA
Reference species			Organelle
BN= Brassica napus			Nuclear = N
TA= Triticum aestivum			Chloroplast =C
CR= Chlamydomonas reinhardtii			Mitochondrial = M
