# Supplementary material for: Conservation of tRNA and rRNA 5-methylcytosine in the kingdom Plantae
Source: BMC Plant Biol. 2015 Aug 14;15:199. doi: 10.1186/s12870-015-0580-8 (PMC4535395; doi:10.1186/s12870-015-0580-8)
Supplement: Additional file 1: — Figure S1. Efficient bisulfite conversion of non-methylated cytosine residues. Figure S2. Characterization of Arabidopsis thaliana T-DNA mutants. Figure S3. Specificity of tRNA and rRNA MTases. Figure S4. Multiple sequence alignment of methyltransferase motifs from Arabidopsis thaliana RMTases. The amino acid sequences of two subfamilies of RMTases in Arabidopsis; (A) TRM4A and TRM4B; (B) NOP2A/OLI2, NOP2B and NOP2C were aligned using Clustal Omega [72]. Table S1. Unique tRNA isodecoder consensus sequences used for tRNA expression and methylation analysis. Table S2. Annotation table of tRNA isodecoder sequences detected in diverse plant species. Table S3. Ribosomal RNA sequences used for methylation analysis in diverse plant species and number of m5C sites. Table S4. Methylation % of tRNAs from A. thaliana, B. rapa, T. durum, C. taxifolia, N. occulata and G. biloba. Table S5. Methylation % of rRNAs from A. thaliana, B. rapa, T. durum, C. taxifolia, N. occulata and G. biloba. Table S6. Primer sequences used in this study [73]. Table S7. Read coverage of libraries sequenced. (ZIP 5681 kb) [file 12870_2015_580_MOESM1_ESM.zip › Table_S4.xlsx]

## Sheet: Table_S4
	Table S4. Methylaton % of tRNAs from A. thaliana, B. rapa, T. durum, C. taxifolia, N. occulata and G.biloba
	Isodecoder	Genomic origin(s)	Representative structural position	At	Br	Td	Ct	No	Gb
	Ala(AGC)	N	49	46	N.D.	N.D.	73	N.D.	N.D.
	Ala(CGC)	N	49	80	N.D.	N.D.	0 (RNA-seq could be C or T ambiguous)	N.D.	N.D.
	Ala(TGC)	N	49	60	N.D.	N.D.	83	N.D.	N.D.
	Arg(ACG)	N	49	77.6667	72	77	N.D.	N.D.	50
	Arg(TCG)	N	48	80	N.D.	N.D.	T	N.D.	N.D.
	Arg(CCT)	N	48	N.D.	N.D.	67	0	N.D.	N.D.
	Arg(CCG)	N	49	G	G	52	N.D.	N.D.	G
	Asp(GTC)	N	38	94.6667	95	95	64	42	94
	Asp(GTC)	N	48	69	51	82	24	64	59
	Asp(GTC)	N	49	96.6667	97	97	75	82	95
	Asp(GTC)	N	50	95.6667	96	96	G	82	92
	Asp(GTC)	N	72	95.3333	95	97	57	60	91
	Gln(CTG)	N	48	86	100	96	N.D.	29	71
	Gln(CTG)	N	49	98	88	95	N.D.	100	71
	Gln(TTG)	N	48	92	8	66	6	33	N.D.
	Gln(TTG)	N	49	0	54	69	94	100	N.D.
	Glu(CTC)	N	48	0	0	40	N.D.	0	22
	Glu(CTC)	N	49	94.3333	93	96	N.D.	89	94
	Glu(CTC)	N	50	93	91	93	N.D.	67	93
	Glu(TTC)	N	48	23	21	40	0	N.D.	N.D.
	Glu(TTC)	N	49	93.6667	95	71	64	N.D.	N.D.
	Glu(TTC)	N	50	92.6667	92	73	42	N.D.	N.D.
	Gly(CCC)	N	38	95	90	90	N.D.	N.D.	N.D.
	Gly(CCC)	N	48	88.6667	85	96	N.D.	N.D.	N.D.
	Gly(CCC)	N	49	90.3333	95	97	N.D.	N.D.	N.D.
	Gly(GCC)	N	38	92	87	91	34	13	86
	Gly(GCC)	N	48	92	88	90	0	13	83
	Gly(GCC)	N	49	93.6667	92	90	46	13	83
	Gly(GCC)	N	50	90.6667	81	90	45	13	73
	Gly(TCC)	N	48	77	86	89	N.D.	T	42
	Gly(TCC)	N	49	93.6667	94	94	N.D.	90	92
	Gly(TCC)	N	50	93	90	95	N.D.	80	92
	His(GTG)	N	48	13	65	84	N.D.	N.D.	65
	His(GTG)	N	49	91	91	95	N.D.	N.D.	79
	Ile(AAT)	N	48	33	14	76	79	N.D.	59
	Leu(CAA)	N	34	N.D.	89	N.D.	N.D.	N.D.	20
	Leu(CAA)	N	48	N.D.	75	N.D.	N.D.	N.D.	60
	Leu(CAG)	N	48	N.D.	88	86	N.D.	N.D.	N.D.
	Leu(TAA)	N	48	71.5	80	N.D.	N.D.	N.D.	N.D.
	Lys(CTT)	N	48	88	72	91	87	N.D.	88
	Lys(CTT)	N	68	13	5	11	0	N.D.	25
	Lys(TTT)	N	48	65.5	N.D.	N.D.	N.D.	N.D.	N.D.
	Ser(AGA)	N	48	N.D.	100	87	70	N.D.	40
	Ser(CGA)	N	48	83	80	N.D.	N.D.	N.D.	N.D.
	Ser(GCT)	N	48	89	91	89	67	84	92
	Ser(TGA)	N	48	100	80	85	65	N.D.	97
	Thr(AGT)	N	48	N.D.	N.D.	N.D.	69	N.D.	N.D.
	Thr(AGT)	N	49	N.D.	N.D.	N.D.	76	N.D.	N.D.
	Thr(CGT)	N	48	87	85	93	N.D.	N.D.	100
	Thr(TGT)	N	49	30.5	50	47	N.D.	85	N.D.
	Val(CAC)	N	49	61	64	0	N.D.	N.D.	N.D.
	Cys(GCA)	C	49	0	0	89	N.D.	0	0
	Glu(TTC)	C	48	0	0	90	0	0	0
	Met_e(CAT)	C	32	N.D.	N.D.	N.D.	N.D.	100	N.D.
	Met_i(CAT)	C	48	0	0	0	0	63	0
	Arg(TCT)	M	48	N.D.	N.D.	N.D.	N.D.	38	N.D.
	Leu(TAG)	N, C	49	0	0	92	N.D.	N.D.	0
	Glu(TTC)	N, M	39	G	G	G	G	38	G
	Asp(GTC)	N, M, C	38	A	A	A	A	36	A
