# Supplementary material for: Conservation of tRNA and rRNA 5-methylcytosine in the kingdom Plantae
Source: BMC Plant Biol. 2015 Aug 14;15:199. doi: 10.1186/s12870-015-0580-8 (PMC4535395; doi:10.1186/s12870-015-0580-8)
Supplement: Additional file 1: — Figure S1. Efficient bisulfite conversion of non-methylated cytosine residues. Figure S2. Characterization of Arabidopsis thaliana T-DNA mutants. Figure S3. Specificity of tRNA and rRNA MTases. Figure S4. Multiple sequence alignment of methyltransferase motifs from Arabidopsis thaliana RMTases. The amino acid sequences of two subfamilies of RMTases in Arabidopsis; (A) TRM4A and TRM4B; (B) NOP2A/OLI2, NOP2B and NOP2C were aligned using Clustal Omega [72]. Table S1. Unique tRNA isodecoder consensus sequences used for tRNA expression and methylation analysis. Table S2. Annotation table of tRNA isodecoder sequences detected in diverse plant species. Table S3. Ribosomal RNA sequences used for methylation analysis in diverse plant species and number of m5C sites. Table S4. Methylation % of tRNAs from A. thaliana, B. rapa, T. durum, C. taxifolia, N. occulata and G. biloba. Table S5. Methylation % of rRNAs from A. thaliana, B. rapa, T. durum, C. taxifolia, N. occulata and G. biloba. Table S6. Primer sequences used in this study [73]. Table S7. Read coverage of libraries sequenced. (ZIP 5681 kb) [file 12870_2015_580_MOESM1_ESM.zip › Table_S5.xlsx]

## Sheet: Table_S5
	Table S5. Methylation % of rRNAs from A. thaliana, B. rapa, T. durum, C. taxifolia, N. occulata and G.biloba
	rRNA sequences	Position (bp) relative to At reference	At	Br	Td	Ct	No	Gb
	Mitochondrial-18S rRNA	960	28	73	75	70	A	78
	Mitochondrial-26S rRNA	1549	8	13.7931	89	84	60	1.62602
	Mitochondrial-26S rRNA	1566	1	0	0.125935	0.0683247	40	0
	Mitochondrial-26S rRNA	1586	72	92	92	93	74	83
	Chloroplast-16S rRNA	916	81	31	76	43	87	84
	Chloroplast-23S rRNA	1887	A	A	A	A	75	A
	Chloroplast-23S rRNA	1940	70	83	88	73	81	85
	Chloroplast-23S rRNA	1977	82	90	91	90	88	90
	Nuclear-18S rRNA	1703	T	T	52	T	N.D.	0.18932
	Nuclear-18S rRNA	1713	0.21838	T	53	3.29992	0.047259	0.142908
	Nuclear-18S rRNA	1714	0.145204	0.165707	53	T	G	0.104982
	Nuclear-18S rRNA	1715	0.127435	T	53	0.140279	G	G
	Nuclear-18S rRNA	1716	G	G	53	G	T	G
	Nuclear-18S rRNA	1717	0.299809	0.157832	52	A	0.0516529	0.214445
	Nuclear-25S rRNA	2268	66	78	91	79	79	77
	Nuclear-25S rRNA	2860	82	82	82	86	86	84
	Length (bp) of rRNA sequences relative to At reference
		At	Br	Td	Ct	No	Gb
	Mitochondrial-18S rRNA	1935	1848	1747	1410	1493	1773
	Mitochondrial-26S rRNA	2568	2531	2480	1960	2237	2384
	Chloroplast-16S rRNA	1491	1476	1492	1474	1489	1491
	Chloroplast-23S rRNA	2810	2810	2888	2515	2950	2801
	Nuclear-18S rRNA	1808	1806	1810	1762	1765	1811
	Nuclear-25S rRNA	3375	3388	3383	3300	3306	3393
