# Supplementary material for: Conservation of tRNA and rRNA 5-methylcytosine in the kingdom Plantae
Source: BMC Plant Biol. 2015 Aug 14;15:199. doi: 10.1186/s12870-015-0580-8 (PMC4535395; doi:10.1186/s12870-015-0580-8)
Supplement: Additional file 1: — Figure S1. Efficient bisulfite conversion of non-methylated cytosine residues. Figure S2. Characterization of Arabidopsis thaliana T-DNA mutants. Figure S3. Specificity of tRNA and rRNA MTases. Figure S4. Multiple sequence alignment of methyltransferase motifs from Arabidopsis thaliana RMTases. The amino acid sequences of two subfamilies of RMTases in Arabidopsis; (A) TRM4A and TRM4B; (B) NOP2A/OLI2, NOP2B and NOP2C were aligned using Clustal Omega [72]. Table S1. Unique tRNA isodecoder consensus sequences used for tRNA expression and methylation analysis. Table S2. Annotation table of tRNA isodecoder sequences detected in diverse plant species. Table S3. Ribosomal RNA sequences used for methylation analysis in diverse plant species and number of m5C sites. Table S4. Methylation % of tRNAs from A. thaliana, B. rapa, T. durum, C. taxifolia, N. occulata and G. biloba. Table S5. Methylation % of rRNAs from A. thaliana, B. rapa, T. durum, C. taxifolia, N. occulata and G. biloba. Table S6. Primer sequences used in this study [73]. Table S7. Read coverage of libraries sequenced. (ZIP 5681 kb) [file 12870_2015_580_MOESM1_ESM.zip › Table_S6.xlsx]

## Sheet: Table_S6
Table S6. Primer sequences used in this study
Gene	Allele	Primer	Assay	Forward (F) / Reverse (R)	Sequence	Source
NOP2B	nop2b-1	SALK_084427_LP	T-DNA screen	F	5'-AATTGGCTTTTCCGTTTTGAC-3'	This study
		SALK_084427_RP		R	5'-TTGGTTAAGACTCGAAGACGG-3'	This study
		NOP2B_EXON6_F	RT-PCR	F	5'-AGGAGACAAGCACGAGAGGA-3'	This study
		NOP2B_EXON6_R		R	5'-TTGTTTTACCACCAGGGGCA-3'	This study
	nop2b-2	SALK_054685_CHR4_LP	T-DNA screen	F	5'-AGGCAACAACATACCTTTTGC-3'	This study
		SALK_054685_CHR4_RP		R	5'-AATCTACATCGCATGGGAGTG-3'	This study
		NOP2B_EXON9_F	RT-PCR	F	5'-ACGAGTTGTGGACATGGCTG-3'	This study
		NOP2B_EXON9_R		R	5'-GGCGTCTACCAAATCAATCGC-3'	This study
NOP2C	nop2c-1	SALK_149488_LP	T-DNA screen	F	5'-GCAACCTAAGGCCCATATACC-3'	This study
		SALK_149488_RP		R	5'-ACAGAGGAGAAGAAGGCCTTG-3'	This study
		NOP2C_EXON1_F	RT-PCR	F	5’- AACCCTCTTCCCTCACCACT-3’	This study
		NOP2C_EXON1_R		R	5’- TATGAAGATGGGCGCGTGAG-3’	This study
	nop2c-2	SAIL_1263_B04_LP	T-DNA screen	F	5'-TGAGATGGGCTTATTCATTGC-3'	This study
		SAIL_1263_B04_RP		R	5'-AGCTAAATGCGCCTAAAGGAG-3'	This study
		NOP2C_EXON1_F	RT-PCR	F	5’- AACCCTCTTCCCTCACCACT-3’	This study
		NOP2C_EXON1_R		R	5’- TATGAAGATGGGCGCGTGAG-3’	This study
NSUN5	nsun5-1	SALK_004377_LP	T-DNA screen	F	5'-GGCTTGAACCACAATTTGTTG-3'	This study
		SALK_004377_RP		R	5'-TGCTTCTCTTCTGGCGTAGAG-3'	This study
		NSUN5_5'UTR_F	RT-PCR	F	5'-AGGGGAGAGAGACTGAGAGG-3'	This study
		SALK_004377_RP		R	5'-TGCTTCTCTTCTGGCGTAGAG-3'	This study
	nsun5-2	SALK_204104_LP	T-DNA screen	F	5'-GAGCTGGAGAAGCATTACACG-3'	This study
		SALK_204104_RP		R	5'-AAATGAATGCGAGAACTGTGG-3'	This study
		NSUN5_EXON7_F	RT-PCR	F	5'-CCTGACTTGTTGGTGTTGCC-3'	This study
		NSUN5_EXON7_R		R	5'-TCCTTGTCCTTCCATAAGAGCAG-3'	This study
OLI2	oli2-2	OLI2-2_LP	T-DNA screen	F	5'-TGGAACTTTGGTTGAGGTGAG-3'	This study
		OLI2-2_RP		R	5'-CTGGCAAAAACGAACTAGCAC-3'	This study
PDF2A		PDF2_RT-PCR_F	RT-PCR	F	5’-GGGCAATGCAGCATATAGTTC-3’	This study
		PDF2_RT-PCR_R		R	5’-TGGGTCTTCACTTAGCTCCAC-3’	This study
SALK T-DNA		SALK_LB1.3	T-DNA screen	F	5'-ATTTTGCCGATTTCGGAAC-3'	[70]
SAIL T-DNA		SAIL_LB3	T-DNA screen	F	5'-TAGCATCTGAATTTCATAACCAATCTCGATACAC-3'	[70]
TRDMT1	trdmt1	SALK_136635_LP	T-DNA screen	F	5'-TCGAGTTAGCTGCACATGTTG-3'	This study
		SALK_136635_RP		R	5'-GGGAACTCAAAATCTTCAGGG-3'	This study
TRM4A	trm4a	SALK_121111_LP	T-DNA screen	F	5'-ATTCGGAATGAGCAACAGTTG-3'	This study
		SALK_121111_RP		R	5'-GCAACAGTTTCAGAGAATGGC-3'	This study
		TRM4A_EXON13_F	RT-PCR	F	5’- AAAGACTCATCGGGTGGCAA-3’	This study
		TRM4A_EXON13_R		R	5’-CGCAAGATCCCAAGGCTAGT-3’	This study
TRM4B	trm4b-1	TRM4B_SAIL_318_F2	T-DNA screen	F	5'-AACAGTTTCCTGGTTGCCGTTTG-3'	This study
		TRM4B_SAIL_318_R2		R	5'-CAAACAGACATATTTACGATAGGCGGA-3'	This study
		TRM4B_EXON9_F	RT-PCR	F	5’-AGGGCAACAGTTTCCTGGTT-3’	This study
		TRM4B_EXON9_R		R	5’-CTCAGCAACAACAGCTTCATCC-3’	This study
	trm4b-2	SAIL_667_D03_LP	T-DNA screen	F	5'-ATCTCTCTAGCAGCTCCTGGC-3'	This study
		SAIL_667_D03_RP		R	5'-CGGTTGATTAAGCACAAGCTC-3'	This study
		TRM4B_EXON14_F	RT-PCR	F	5'-GAAACACCGACACAAGCAGC-3'	This study
		TRM4B_EXON14_F		R	5'-GCCGTTGCTTCCATTTACCG-3'	This study
tRNAAsp(GTC)	nuclear	ASP TRNA_AT_FWD	BS methyl-chop	F	5’-CACCATTACCAAAAATCAAAC-3’	This study
		ASP TRNA_AT_REV		R	5’-GTTGTTGTAGTATAGTGGTA-3’	This study
25S rRNA	nuclear	25S_RRNA_F	BS dCAPS methyl-chop	F	5’-GGTGGGAGTAATTATGATTTTTTTAAGGGAGT-3’	This study
		25S_RRNA_R		R	5’-CTTTCCCCACTAATTCTACCAAACC-3’	This study
