# Supplementary material for: Conservation of tRNA and rRNA 5-methylcytosine in the kingdom Plantae
Source: BMC Plant Biol. 2015 Aug 14;15:199. doi: 10.1186/s12870-015-0580-8 (PMC4535395; doi:10.1186/s12870-015-0580-8)
Supplement: Additional file 1: — Figure S1. Efficient bisulfite conversion of non-methylated cytosine residues. Figure S2. Characterization of Arabidopsis thaliana T-DNA mutants. Figure S3. Specificity of tRNA and rRNA MTases. Figure S4. Multiple sequence alignment of methyltransferase motifs from Arabidopsis thaliana RMTases. The amino acid sequences of two subfamilies of RMTases in Arabidopsis; (A) TRM4A and TRM4B; (B) NOP2A/OLI2, NOP2B and NOP2C were aligned using Clustal Omega [72]. Table S1. Unique tRNA isodecoder consensus sequences used for tRNA expression and methylation analysis. Table S2. Annotation table of tRNA isodecoder sequences detected in diverse plant species. Table S3. Ribosomal RNA sequences used for methylation analysis in diverse plant species and number of m5C sites. Table S4. Methylation % of tRNAs from A. thaliana, B. rapa, T. durum, C. taxifolia, N. occulata and G. biloba. Table S5. Methylation % of rRNAs from A. thaliana, B. rapa, T. durum, C. taxifolia, N. occulata and G. biloba. Table S6. Primer sequences used in this study [73]. Table S7. Read coverage of libraries sequenced. (ZIP 5681 kb) [file 12870_2015_580_MOESM1_ESM.zip › Table_S7.xlsx]

## Sheet: Table_S7
Table S7. Read coverage of libraries sequenced
Organism	Genotype	RNA input	RBS-seq/RNA-seq	Illumina Index Number	Total number of reads
A. thaliana	wild type	total RNA	RBS-seq	A013	1525194
A. thaliana	wild type	total RNA	RBS-seq	A021	1695767
A. thaliana	wild type	total RNA	RBS-seq	A003	1585614
A. thaliana	nop2a-1/oli2-2	total RNA	RBS-seq	A014	1098777
A. thaliana	nop2a-1/oli2-2	total RNA	RBS-seq	A022	4376086
A. thaliana	nop2a-1/oli2-2	total RNA	RBS-seq	A005	2149422
A. thaliana	nop2b-1	total RNA	RBS-seq	A015	1369262
A. thaliana	nop2b-1	total RNA	RBS-seq	A023	2191628
A. thaliana	nop2b-1	total RNA	RBS-seq	A007	2244481
A. thaliana	nop2c-1	total RNA	RBS-seq	A018	1162262
A. thaliana	nop2c-1	total RNA	RBS-seq	A027	2117735
A. thaliana	nop2c-1	total RNA	RBS-seq	A009	1773090
A. thaliana	nop2c-2	total RNA	RBS-seq	A025	1866785
A. thaliana	nop2c-2	total RNA	RBS-seq	A008	3054099
A. thaliana	nsun5-1	total RNA	RBS-seq	A020	1089624
A. thaliana	nsun5-1	total RNA	RBS-seq	A001	1801452
A. thaliana	nsun5-1	total RNA	RBS-seq	A011	1584684
A. thaliana	nsun5-2	total RNA	RBS-seq	A019	1883804
A. thaliana	nsun5-2	total RNA	RBS-seq	A010	2353824
A. thaliana	nop2b-2	total RNA	RBS-seq	A018	2267396
A. thaliana	wild type FS3C	total RNA	RBS-seq	A021	5133736
A. thaliana	trm4a	total RNA	RBS-seq	A009	2555104
A. thaliana	trm4b-1	total RNA	RBS-seq	A010	3386896
A. thaliana	trdmt1	total RNA	RBS-seq	A011	4565378
A. thaliana	trdmt1 trm4b	total RNA	RBS-seq	A020	5500636
A. thaliana	wild type	gel purified	RNA-seq	A025	5167693
A. thaliana	wild type #1	gel purified	RBS-seq	A003	2219586
A. thaliana	wild type #2	gel purified	RBS-seq	A004	6652858
A. thaliana	wild type #3	gel purified	RBS-seq	A022	3389538
A. thaliana	trm4a	gel purified	RBS-seq	A007	4614862
A. thaliana	trm4b-1	gel purified	RBS-seq	A012	1938726
A. thaliana	trdmt1	gel purified	RBS-seq	A014	2990930
A. thaliana	trdmt1 trm4b	gel purified	RBS-seq	A002	6492118
A. thaliana	nsun5-2	gel purified	RBS-seq	A005	3045718
A. thaliana	nop2a-1/oli2-2	gel purified	RBS-seq	A023	6237424
A. thaliana	wild type mixed buds	gel purified	RBS-seq	A019	5250104
A. thaliana	trm4b-2 mixed buds	gel purified	RBS-seq	A020	2699689
G. biloba	wild type	total RNA	RNA-seq	A002	5016598
B. rapa	wild type	total RNA	RNA-seq	A004	9583856
N. occulata	wild type	total RNA	RNA-seq	A006	4226992
C. taxifolia	wild type	total RNA	RNA-seq	A007	5259376
T. durum	wild type	total RNA	RNA-seq	A012	4106508
G. biloba	wild type	total RNA	RBS-seq	A001	3002838
B. rapa	wild type	total RNA	RBS-seq	A010	2548942
N. occulata	wild type	total RNA	RBS-seq	A011	2605618
C. taxifolia	wild type	total RNA	RBS-seq	A021	4419852
T. durum	wild type	total RNA	RBS-seq	A023	3443614
G. biloba	wild type	gel purified	RNA-seq	A015	2353130
B. rapa	wild type	gel purified	RNA-seq	A016	589770
N. occulata	wild type	gel purified	RNA-seq	A020	1436522
C. taxifolia	wild type	gel purified	RNA-seq	A022	1605000
T. durum	wild type	gel purified	RNA-seq	A009	1158471
G. biloba	wild type	gel purified	RBS-seq	A019	4864482
B. rapa	wild type	gel purified	RBS-seq	A014	2858798
N. occulata	wild type	gel purified	RBS-seq	A007	4260638
C. taxifolia	wild type	gel purified	RBS-seq	A006	5863756
T. durum	wild type	gel purified	RBS-seq	A005	7783568
